# Supplementary material for: Detection of blaCTX-M and blaDHA genes in stool samples of healthy people: comparison of culture- and shotgun metagenomic-based approaches
Source: Front Microbiol. 2023 Aug 31;14:1236208. doi: 10.3389/fmicb.2023.1236208 (PMC10501143; doi:10.3389/fmicb.2023.1236208)
Supplement: Supplementary file 2 [file Table_1.XLSX]

## Sheet: Native SMS - Fig 1
File S1-A. Results of the ResFinder screening of antibiotic resistance genes (ARGs) for the native shotgun metagenome sequence (SMS) analysis. These data refer to Figure 1.
Sample	Perfect Matches a	Perfect counts	Partial Matches b	Partial counts
S1-CAM-01	blaTEM-1B, blaOXA-347, ant(6)-Ia*, aph(3')-III, erm(B)*, erm(F)*, tet(Q)*, tet(W)*	8	blacfxA3, ant(3'')-Ia, aph(2'')-Ia, aph(2'')-If, aph(3'')-Ib, aph(6)-Id, cat, catP, catS, cfr(C), dfrA14, dfrA7, erm(G), fexA, floR, lnu(C), mdf(A), mef(A)*, mph(A), msr(D)*, optrA, poxtA, qacE, qnrB4, sitABCD, sul1, sul2, tet(32)*, tet(40), tet(A), tet(L), tet(M)*, tet(O)*, tet(O/32/O), tet(O/W), tet(X)*, tetB(P)	37
S1-CAM-02	blaACI-1, blaOXA-347, blacfxA5, aac(6')-aph(2''), ant(6)-Ia*, aph(3')-III, sul2, tet(Q)*	8	blaCTX-M-98, catS, ere(D), erm(B), erm(F), lnu(B), lsa(E), mef(A)*, msr(D), sul1, tet(32), tet(40), tet(44)*, tet(M), tet(O)*, tet(O/32/O), tet(W)*, tet(X)*	18
S1-CAM-04	blaOXA-347, ant(6)-Ia*, erm(B)*, erm(F), erm(T), tet(W)*	6	blaACI-1 , blacfxA, blacfxA2, blacfxA3, aph(2'')-If, aph(3')-III, aph(6)-Id, cfr(B)*, ere(D), erm(G), lnu(C), lnu(P), mdf(A), mef(A)*, msr(D), qacE, sul1, sul2, tet(32)*, tet(40)*, tet(A), tet(L), tet(M), tet(O)*, tet(O/32/O), tet(Q)*, tet(X)	27
S1-IVC-02	blaOXA-347, blacfxA3, aac(6')-Ib-cr, aadA2, aadA5, aph(3')-Ia, aph(3')-III, aph(6)-Id, catP, dfrA12, dfrA17, erm(B)*, erm(F)*, qnrS1, sul2, tet(Q)*, tet(W)*	17	blaCTX-M-14, blaSHV-82, blacfxA6, aac(3)-IId, ant(6)-Ia*, aph(3'')-Ib, cat, catS, ClpL, ere(D), erm(G), erm(Q), erm(X), fosA, lnu(C), mdf(A), mef(A)*, mph(A), msr(D)*, OqxA, OqxB, qacE, sitABCD, sul1, tet(32), tet(40)*, tet(A), tet(B), tet(M), tet(O)*, tet(O/32/O), tet(O/W), tet(O/W/O)-1, tet(X)*, tetB(P)	35
S1-KEN-03	aac(6')-aph(2''), ant(6)-Ia*, aph(3'')-Ib, aph(3')-III, aph(6)-Id, erm(B), sul2	7	blacfxA, blacfxA6, aph(2'')-If, cat, catS, erm(F), erm(X), msr(D), nimA, nimE, tet(32)*, tet(40)*, tet(M), tet(O)*, tet(O/32/O), tet(Q)*, tet(W)*, tet(X), tetB(P)	19
S1-KEN-04	ant(6)-Ia, aph(3'')-Ib, aph(3')-III, aph(6)-Id, erm(B), erm(F), tet(Q)*, tet(W)	8	blaOXA-347 , blacfxA3, aac(6')-aph(2''), cat, catP, catS, erm(G), lnu(C), mef(A)*, msr(D)*, sul2, tet(32), tet(40)*, tet(M), tet(O)*, tet(O/32/O), tet(X)	17
S1-KEN-05	aph(3'')-Ib, aph(3')-III, aph(6)-Id, cfxA3, erm(B), erm(T), nimE, sul2, tetQ*, tet(W)	10	blaOXA-347, blacfxA, aac(6')-aph(2''), ant(6)-Ia, aph(2'')-If, ClpL, erm(F)*, erm(X), mef(A)*, msr(D), tet(32), tet(40)*, tet(A), tet(L), tet(M), tet(O)*, tet(O/32/O)*, tet(O/W), tet(X), tetB(46)	20
S1-KEN-06	blacfxA3, ant(6)-Ia*, erm(B), tet(W)*, tet(Q)*	5	blacfxA6, aph(3'')-Ib, cat, catS, ClpL, dfrA5, erm(F), erm(G), lnu(C), lsa(A), mef(A), msr(D), qacE, sul1, tet(32)*, tet(40)*, tet(44)*, tet(M), tet(O)*, tet(O/32/O), tet(O/W)	21
S1-KEN-07	blaCTX-M-15, blaTEM-1B, aph(3'')-Ib, aph(6)-Id, dfrA17, erm(F)*, erm(T), lnu(B), mph(A), sul2, tet(B)	11	blacfxA3, aac(6')-aph(2''), ant(6)-Ia, aph(3')-III, catS, erm(G)*, lnu(C), lsa(E), mdf(A), mef(A)*, msr(D)*, qacE, sitABCD, tet(32)*, tet(40)*, tet(M), tet(O)*, tet(O/32/O), tet(Q)*, tet(W), tet(X)	21
S1-NGR-01	aac(6')-aph(2''), erm(B)*, tet(W)	3	blacfxA5, blacfxA6, ant(6)-Ia, ant(6)-Ib, aph(2'')-If, aph(6)-Id, cat, catP, erm(F), erm(G), lnu(C), lnu(P), mdf(A), mef(A)*, msr(D)*, tet(32)*, tet(40)*, tet(44)*, tet(A), tet(M), tet(O)*, tet(O/32/O)*, tet(O/W/O)-1, tet(Q)*, tet(X), VanG2XY	26
S1-NGR-02	blaCTX-M-15, blaTEM-1B, blaOXA-1, blaACI-1, blacfxA3, aph(3')-III, dfrA7*, mef(A)*, tet(A), tet(B), tet(Q)*, tet(O/32/O)	12	blaACT-4, aac(6')-aph(2''), aadA1, ant(3'')-Ia, ant(6)-Ia, aph(3'')-Ib, aph(6)-Id, cat, catA1, catS, erm(B)*, erm(F), erm(Q), erm(X), fosA*, fosA2, lnu(C), mdf(A), msr(D), OqxB, qacE, sul1, tet(32), tet(40)*, tet(A), tet(O)*, tet(W)*, tet(X)	28
S1-TAN-01	blaTEM-1B, aadA5, aph(3'')-Ib, aph(6)-Id, dfrA17, erm(B), mph(A), sul2, tet(Q)*, tet(W)*	10	blacfxA4, blacfxA6, ant(6)-Ia, cat, ClpL, erm(F), mdf(A), mef(A), msr(D), nimF, qacE, sitABCD, sul1, tet(32), tet(40)*, tet(A), tet(M), tet(O)*, tet(O/32/O)	19
S1-TAN-02	ant(6)-Ia, aph(3')-III, aph(6)-Id, erm(B)*, sul2, tet(32)*, tet(Q)*, tet(W)*	8	blacepA, aadA1, aph(2'')-If, aph(3')-Ia, aph(3'')-Ib, cat, catP, catS, dfrA1, erm(F), erm(X), lnu(C), mef(A), tet(40)*, tet(O)*, tet(O/32/O), tet(X), tet(X6)	18
S1-ZIM-01	ant(6)-Ia*, aph(3')-III, erm(B), erm(G), sul2, tet(O/32/O), tet(W)*	7	blaOXA-347, blacfxA3, blacepA-29, ant(6)-Ib, aph(2'')-If, cat, ere(D), erm(F)*, lnu(C), mef(A), tet(32)*, tet(40)*, tet(44), tet(M), tet(O)*, tet(Q)*, tet(X)	17
S1-CHI-01	blacfxA3, aac(6')-aph(2''), ant(6)-Ia*, aph(3')-III, catP, cfr(C), Cfr(E), erm(B)*, erm(F)*, erm(G), nimE, npmA, tet(W)*	13	blaOXA-347, blacfxA6, aac(6')-Im, aadA1, aph(2'')-Ib, aph(2'')-If, aph(2'')-Ig, aph(3')-VIIa, aph(4)-Ia, cat*, dfrA17, erm(X)*, lnu(C), lnu(P), mef(A)*, msr(D), sul2, tet(32)*, tet(40)*, tet(44)*, tet(M), tet(O)*, tet(O/32/O)*, tet(O/W), tet(Q)*, tet(X)	26
S1-CHI-03	blaACI-1, ant(6)-Ia, ant(6)-Ib, erm(B)*, tet(W)*	5	blacfxA, blacfxA6, aph(3')-IIIa, cat, Cfr(E), erm(F), lnu(C), lnu(P), tet(32)*, tet(40)*, tet(44), tet(O)*, tet(O/32/O), tet(O/W), tet(Q)*, tetA(P)	16
S1-HKG-01	aac(6')-aph(2''), ant(6)-Ia*, aph(3')-III, erm(B), tet(Q)*, tet(W)*	6	blacfxA, blacfiA6, blacfiA14, cat, catP, cfr(C), erm(F)*, erm(G), lnu(C), mef(A), rmtD2, rmtF, tet(32), tet(40)*, tet(A), tet(M), tet(O)*, tet(X), tetA(P), tetB(P)	20
S1-INA-02	ant(6)-Ia*, aph(3'')-Ib, aph(3')-III, aph(6)-Id, dfrA5, erm(B)*, lnu(B), sul2, tet(32), tet(A)	10	blaTEM-1B, blacfxA3, aac(6')-Im, aadA12, aph(2'')-Ib, aph(2'')-If, cat, catP, cfr(C), erm(F)*, erm(G)*, lnu(C), lnu(F), lsa(E), mdf(A), mef(A)*, msr(D)*, sitABCD, tet(40), tet(M)*, tet(O), tet(O/32/O), tet(O/W), tet(Q)*, tet(W)*, tet(X)*, VanHDX*	27
S1-IND-01	blacfxA3, ant(6)-Ia*, cfr(C), erm(B), sul2, tet(Q)*, tet(W)*	7	blaCTX-M-33, blaOXY-1-2, blacfxA6, aadA5, aph(3')-III, cat, catS, ClpL, dfrA17, ere(D), erm(F)*, fosA, lnu(B), lnu(C), lsa(A)*, lsa(E), mdf(A), mef(A), qacE, qnrS1, sitABCD, sul1, tet(32)*, tet(40)*, tet(44), tet(L), tet(M), tet(O)*, tet(O/32/O), tet(W/32/O), tet(X)	31
S1-IND-02	blaACI-1, erm(B)*, sul2, tet(W)	4	blacfxA6, ant(6)-Ia, cat, catS, cfr(C), erm(F)*, lnu(C), mef(A), rmtD2, tet(32)*, tet(40)*, tet(M), tet(O)*, tet(O/32/O), tet(W/32/O), tet(Q)*, tet(X)	17
S1-ISR-01	ant(6)-Ia*, aph(3')-III, erm(B)*, erm(F), tet(Q)*, tet(W)*	6	blacfxA, blacfxA5, blacfxA6, cat, catP, cfr(C), erm(G), lnu(C), tet(32)*, tet(40)*, tet(44)*, tet(M), tet(O)*, tet(O/32/O), tet(X), VanG2XY	16
S1-ISR-02	blacfxA5, ant(6)-Ia, aph(3')-III, erm(B)*, erm(F)*, tet(O/32/O), tet(W)	7	aac(6')-Iih, cat, catS, ClpL, erm(G), lnu(C), mef(A)*, msr(D)*, sul2, tet(32)*, tet(40), tet(44), tet(M), tet(O)*, tet(Q)*, tet(X)*	16
S1-JOR-02	blacfxA3, ant(6)-Ia*, aph(3'')-Ib, aph(3')-III, aph(6)-Id, erm(B), sul2, tet(W)*	8	blaACI-1, blacfxA6, blacepA, aac(6')-II, aac(6')-Im, aadA1, aph(2'')-Ib, cat, catS, cfr(C), Cfr(E), ClpL, erm(F), erm(G), lnu(C), mdf(A), mef(A)*, msr(D), sitABCD, tet(32)*, tet(40)*, tet(44)*, tet(M), tet(O)*, tet(O/32/O)*, tet(O/W), tet(Q)*	27
S1-JOR-03	aph(3')-III, cfr(C), erm(F), tet(W)*	4	blacfxA6, ant(6)-Ia*, catS, erm(B), erm(G), lnu(C), mef(A), tet(40)*, tet(44), tet(L), tet(O)*, tet(O/32/O), tet(Q)*	13
S1-KOR-01	blaTEM-30, aac(6')-aph(2''), ant(6)-Ia, aph(3')-III, erm(B)*, tet(W)	6	aac(6')-II, aph(2'')-If, cat, catP, catS, cfr(C), Cfr(E), ClpL, erm(F), lnu(C), mdf(A), mef(A), msr(C), sitABCD, tet(32), tet(40)*, tet(O)*, tet(O/32/O), tet(W/32/O), tet(Q)*, tet(X)	21
S1-SRL-01	ant(6)-Ia, aph(3')-III, cfr(C), erm(B)*, sul2, tet(O/32/O), tet(W)*	7	blaACI-1, blaOXA-347, blacfxA5, blacfxA6, aph(2'')-If, cat*, catP, catS, cfr(B)*, erm(F), lnu(C), mph(A), tet(32), tet(40)*, tet(M), tet(O)*, tet(Q)*, tet(X)	18
S1-THA-01	blaOXA-347, blacfxA4, ant(6)-Ia*, aph(2'')-If, aph(3')-III, cfr(C), erm(F), tet(32)*, tet(40)*, tet(W)*	10	blaTEM-1B, blacfxA6, aac(3)-IId, aac(6')-aph(2''), ant(3'')-Ia, aph(3'')-Ib, aph(6)-Id, cat, catP, catS, Cfr(E), ClpL, dfrA8, erm(B)*, erm(G), lnu(C), mdf(A), mef(A)*, msr(D)*, sul2, tet(A), tet(G), tet(M), tet(O)*, tet(O/32/O), tet(O/W), tet(W/32/O), tet(Q)*, tet(X)	29
S1-THA-02	aac(6')-aph(2''), ant(6)-Ib, aph(3')-III, erm(F), tet(Q)*, tet(W)*	6	blaOXA-212, blaOXA-280, blacfxA4, ant(6)-Ia*, cat, catP, catS, cfr(C), erm(B)*, erm(G)*, lnu(C), lnu(P), mdf(A), mef(A)*, msr(D)*, sitABCD, tet(32)*, tet(40)*, tet(44), tet(M), tet(O)*, tet(O/32/O), tet(O/W), tet(W/32/O), tet(X)	25
S1-ESP-01	aph(3')-III, aph(6)-Id, erm(G), tet(W)*	4	blacfxA5, blacepA-49, ant(6)-Ia*, aph(2'')-If, aph(3'')-Ib, cat, catS, cfr(C), Cfr(E), erm(B)*, erm(F)*, erm(X), lnu(C), mdf(A), mef(A)*, msr(D), nimD, rmtD2, sitABCD, sul2, tet(32), tet(40)*, tet(M), tet(O)*, tet(O/32/O), tet(O/W), tet(Q)*, tet(W/32/O), tet(X)*, VanHDX	30
S1-ESP-02	aac(6')-aph(2''), ant(6)-Ia*, aph(3')-III, erm(F), tet(Q)*, tet(W)*	6	blacfxA5, catS, cfr(C), erm(B), erm(G), erm(Q), lsa(C), mef(A), msr(D), sul2, tet(32), tet(40), tet(M), tet(O)*, tet(O/32/O)*, tet(X), tetA(46)	17
S1-ESP-03	blaCTX-M-15, blaACI-1, blaOXA-347, blacfxA4, ant(6)-Ia*, aph(3')-III, erm(B), erm(F), qnrS1, tet(32), tet(W)*	11	blacfxA6, aac(6')-II, ant(6)-Ib, cat, catP, ClpL, lnu(C), lsa(A), mdf(A), mef(A)*, msr(C), qacE, rmtF, sitABCD, tet(40), tet(44)*, tet(A), tet(O)*, tet(Q)*, tet(X), tet(X6)	21
S1-GBR-01	blaOXA-347, aph(3'')-Ib, aph(3')-III, catP, erm(B), tet(32), tet(W)*	7	blacfxA, ant(6)-Ia*, aph(2'')-Ia, aph(6)-Id, cat*, catS, ere(D), erm(F), erm(G), lnu(C), sul2, tet(40), tet(M), tet(O)*, tet(O/W), tet(Q)*, tet(X)*	17
S1-GBR-03	blaOXA-347, ant(6)-Ia*, aph(3')-III, aph(6)-Id, erm(B)*, tet(W)*	6	blacfxA3, ant(6)-Ib, aph(3'')-Ib, cat, catP, catS, ere(D), erm(F), erm(G), lnu(C), nimD, sul2, tet(32)*, tet(40), tet(O)*, tet(Q)*, tet(X)*	17
S1-GER-01	blaACI-1, blacfxA3, ant(6)-Ia, aph(3')-III, erm(F), erm(B)*, catP, tet(W)*	8	blacfxA6, ant(6)-Ib, cat, catS, cfr(C), erm(G), lnu(C), tet(32), tet(44)*, tet(40), tet(O)*, tet(M), tet(Q)*, tet(X), tet(O/32/O)	15
S1-GER-02	erm(F), tet(W)*	2	blaOXA-347, blacfxA3, blacfxA6, ant(6)-Ia, ant(6)-Ib, aph(3')-III, catS, erm(B)*, lnu(C), mdf(A), tet(32)*, tet(40)*, tet(44), tet(M), tet(O)*, tet(O/32/O), tet(O/W), tet(W/32/O), tet(Q)*, tet(X)*	20
S1-GER-03	blacepA, ant(6)-Ia*, aph(3')-III, erm(B)*, erm(F), tet(Q)*	6	cat, lnu(C), mef(A)*, msr(D), sitABCD, tet(32), tet(40), tet(44), tet(M), tet(O)*, tet(O/32/O), tet(W)*	12
S1-GER-04	blaACI-1, blaOXA-347, aac(6')-aph(2''), ant(6)-Ia*, aph(3')-III, cfr(C), Cfr(E), erm(B)*	8	blacfxA3, cat*, catP, catS, erm(F), erm(G), lnu(C), mef(A)*, msr(D), tet(32)*, tet(40)*, tet(44)*, tet(M), tet(O)*, tet(O/32/O)*, tet(O/W), tet(O/W/O)-1, tet(Q)*, tet(W)*, tet(X), tetA(46), tetB(46)	22
S1-GER-05	blaOXA-347, aph(3')-III, Cfr(E), erm(F), sul2, tet(Q)*, tet(W)*	7	blacfxA, blacepA-49, ant(6)-Ia*, aph(3'')-Ib, cat, catP, cfr(C), ClpL, erm(B), erm(G), lnu(C), mef(A), msr(D), tet(32)*, tet(40)*, tet(O)*, tet(O/W), tet(W/32/O), tet(X), tet(X6)	20
S1-GER-06	blaOXA-347, ant(6)-Ia*, tet(W)*	3	aac(6')-II, aph(3')-IIIa, cat, catP, cfr(C), ClpL, erm(B), erm(F), erm(G), lnu(C), mef(A), tet(32), tet(40), tet(44), tet(M), tet(O)*, tet(O/32/O), tet(O/W), tet(O/W)-2, tet(Q)*, tet(X)	21
S1-ITA-01	erm(B), nimE, tet(W)*	3	blacfxA, ant(6)-Ia*, cat, erm(F), lnu(C), mdf(A), mef(A), nimC, sul2, tet(32)*, tet(40)*, tet(44), tet(M), tet(O)*, tet(O/32/O), tet(W/32/O), tet(Q)*, VanG2XY	18
S1-NED-01	erm(B)*, tet(Q)*, tet(W)*	3	ant(6)-Ia*, aph(3')-IIIa, cat, ClpL, lnu(C), mdf(A), mef(A), sitABCD, tet(32), tet(40), tet(O)*, tet(O/32/O)	12
S1-SRB-02	blaCTX-M-15, aac(6')-aph(2''), ant(6)-Ia, aph(3')-III, erm(B)*, erm(F), erm(Q), qnrS1	8	blaACI-1, blacfxA4, blacfxA6, ant(6)-Ib, cat, catS, cfr(B)*, Cfr(E), ClpL, erm(G), lnu(C), mdf(A), mef(A)*, msr(D), sitABCD, tet(32)*, tet(40)*, tet(B), tet(O)*, tet(O/32/O), tet(O/W), tet(Q)*, tet(W)*, tet(X), tetA(46)	25
Note. A gene followed by an asterisk (*) was asigned when more than two alleles were identified and therefore only the one with best coverage or identity was considered.
a Perfect matches are gene hits with 100% coverage and 100% identity to the ResFinder nucleotide database.
b Partial matches are gene hits with ≥60% coverage and ≥60% identity to the ResFinder nucleotide database.

## Sheet: Native SMS - Fig 2A
File S1-B. Mapping depth, identity and coverage results of the ResFinder screening of antibiotic resistance genes (ARGs) for the native shotgun metagenome sequence (SMS) analysis. These data refer to Figure 2A.
Sample	blaCTX-M-15	% identity, % coverage	blaCTX-M-14	% identity, % coverage	blaCTX-M-33	% identity, % coverage	blaCTX-M-98	% identity, % coverage	blaSHV-82	% identity, % coverage	blaTEM-1B	% identity, % coverage	blaTEM-30	% identity, % coverage	blaACI-1	% identity, % coverage	blaACT-4	% identity, % coverage	blaOXA-1	% identity, % coverage	blaOXA-212	% identity, % coverage	blaOXA-280	% identity, % coverage	blaOXA-347	% identity, % coverage	blaOXY-1-2	% identity, % coverage	blacfxA	% identity, % coverage	blacfxA2	% identity, % coverage	blacfxA3	% identity, % coverage	blacfxA4	% identity, % coverage	blacfxA5	% identity, % coverage	blacfxA6	% identity, % coverage	blacepA	% identity, % coverage	blacepA-29	% identity, % coverage	blacepA-49	% identity, % coverage	blacfiA6	% identity, % coverage	blacfiA14
S1-CAM-01	0	0	0	0	0	0	0	0	0	0	3.18	100.00, 100.00	0	0	0	0	0	0	0	0	0	0	0	0	4.82	100.00, 100.00	0	0	0	0	0	0	32.36	99.07, 99.07	0	0	0	0	0	0	0	0	0	0	0	0	0	0	0
S1-CAM-02	0	0	0	0	0	0	0.97	77.05, 77.17	0	0	0	0	0	0	18.41	100.00, 100.00	0	0	0	0	0	0	0	0	39.16	100.00, 100.00	0	0	0	0	0	0	0	0	0	0	33.15	100.00, 100.00	0	0	0	0	0	0	0	0	0	0	0
S1-CAM-04	0	0	0	0	0	0	0	0	0	0	0	0	0	0	6.75	99.77, 100.0	0	0	0	0	0	0	0	0	4.16	100.00, 100.00	0	0	283.06	99.90, 100.0	21.67	67.70, 67.81	32.33	62.94, 62.94	0	0	0	0	0	0	0	0	0	0	0	0	0	0	0
S1-IVC-02	0	0	7.33	99.89, 100.0	0	0	0	0	2.82	90.82, 90.82	0	0	0	0	0	0	0	0	0	0	0	0	0	0	13.94	100.00, 100.00	0	0	0	0	0	0	26.58	100.00, 100.00	0	0	0	0	10.34	99.60, 99.8	0	0	0	0	0	0	0	0	0
S1-KEN-03	0	0	0	0	0	0	0	0	0	0	0	0	0	0	0	0	0	0	0	0	0	0	0	0	0	0	0	0	7.32	95.65, 95.65	0	0	0	0	0	0	0	0	12.07	99.50, 99.9	0	0	0	0	0	0	0	0	0
S1-KEN-04	0	0	0	0	0	0	0	0	0	0	0	0	0	0	0	0	0	0	0	0	0	0	0	0	0.92	63.03, 63.03	0	0	0	0	0	0	50.36	99.79, 100.0	0	0	0	0	0	0	0	0	0	0	0	0	0	0	0
S1-KEN-05	0	0	0	0	0	0	0	0	0	0	0	0	0	0	0	0	0	0	0	0	0	0	0	0	2.12	84.24, 84.36	0	0	15.97	65.32, 65.32	0	0	162.31	100.00, 100.00	0	0	0	0	0	0	0	0	0	0	0	0	0	0	0
S1-KEN-06	0	0	0	0	0	0	0	0	0	0	0	0	0	0	0	0	0	0	0	0	0	0	0	0	0	0	0	0	0	0	0	0	69.57	100.00, 100.00	0	0	0	0	75.96	99.30, 99.7	0	0	0	0	0	0	0	0	0
S1-KEN-07	30.87	100.00, 100.00	0	0	0	0	0	0	0	0	48.83	100.00, 100.00	0	0	0	0	0	0	0	0	0	0	0	0	0	0	0	0	0	0	0	0	2.49	84.68, 84.68	0	0	0	0	0	0	0	0	0	0	0	0	0	0	0
S1-NGR-01	0	0	0	0	0	0	0	0	0	0	0	0	0	0	0	0	0	0	0	0	0	0	0	0	0	0	0	0	0	0	0	0	0	0	0	0	24.5	99.90, 100.0	23.1	99.50, 100.0	0	0	0	0	0	0	0	0	0
S1-NGR-02	18.11	100.00, 100.00	0	0	0	0	0	0	0	0	14.81	100.00, 100.00	0	0	9.04	100.00, 100.00	3.59	82.72, 86.13	44.6	100.00, 100.00	0	0	0	0	0	0	0	0	0	0	0	0	13.75	100.00, 100.00	0	0	0	0	0	0	0	0	0	0	0	0	0	0	0
S1-TAN-01	0	0	0	0	0	0	0	0	0	0	22.61	100.00, 100.00	0	0	0	0	0	0	0	0	0	0	0	0	0	0	0	0	0	0	0	0	0	0	36.6	99.90, 100.0	0	0	76.99	99.70, 100.0	0	0	0	0	0	0	0	0	0
S1-TAN-02	0	0	0	0	0	0	0	0	0	0	0	0	0	0	0	0	0	0	0	0	0	0	0	0	0	0	0	0	0	0	0	0	0	0	0	0	0	0	0	0	21.52	98.23, 98.23	0	0	0	0	0	0	0
S1-ZIM-01	0	0	0	0	0	0	0	0	0	0	0	0	0	0	0	0	0	0	0	0	0	0	0	0	2.16	91.88, 91.88	0	0	0	0	0	0	1.89	76.60, 76.6	0	0	0	0	0	0	0	0	1.42	76.97, 77.08	0	0	0	0	0
S1-CHI-01	0	0	0	0	0	0	0	0	0	0	0	0	0	0	0	0	0	0	0	0	0	0	0	0	4.82	96.73, 97.33	0	0	0	0	0	0	73.71	100.00, 100.00	0	0	0	0	10.67	99.30, 100.1	0	0	0	0	0	0	0	0	0
S1-CHI-03	0	0	0	0	0	0	0	0	0	0	0	0	0	0	10.05	100.00, 100.00	0	0	0	0	0	0	0	0	0	0	0	0	2.34	85.20, 85.2	0	0	0	0	0	0	0	0	113.9	99.60, 99.9	0	0	0	0	0	0	0	0	0
S1-HKG-01	0	0	0	0	0	0	0	0	0	0	0	0	0	0	0	0	0	0	0	0	0	0	0	0	0	0	0	0	16.5	99.48, 99.48	0	0	0	0	0	0	0	0	0	0	0	0	0	0	0	0	6.91	68.80, 68.93	4.35
S1-INA-02	0	0	0	0	0	0	0	0	0	0	6.79	99.77, 99.77	0	0	0	0	0	0	0	0	0	0	0	0	0	0	0	0	0	0	0	0	125.1	99.79, 100.0	0	0	0	0	0	0	0	0	0	0	0	0	0	0	0
S1-IND-01	0	0	0	0	2.9	89.84, 89.95	0	0	0	0	0	0	0	0	0	0	0	0	0	0	0	0	0	0	0	0	1.04	80.94, 81.05	0	0	0	0	12.14	100.00, 100.00	0	0	0	0	165.79	99.70, 99.9	0	0	0	0	0	0	0	0	0
S1-IND-02	0	0	0	0	0	0	0	0	0	0	0	0	0	0	12.61	100.00, 100.00	0	0	0	0	0	0	0	0	0	0	0	0	0	0	0	0	0	0	0	0	0	0	34.26	99.50, 100.0	0	0	0	0	0	0	0	0	0
S1-ISR-01	0	0	0	0	0	0	0	0	0	0	0	0	0	0	0	0	0	0	0	0	0	0	0	0	0	0	0	0	93.42	99.90, 99.9	0	0	0	0	0	0	0	0	139.93	99.60, 100.0	0	0	0	0	0	0	0	0	0
S1-ISR-02	0	0	0	0	0	0	0	0	0	0	0	0	0	0	0	0	0	0	0	0	0	0	0	0	0	0	0	0	0	0	0	0	0	0	0	0	6.58	100.00, 100.00	0	0	0	0	0	0	0	0	0	0	0
S1-JOR-02	0	0	0	0	0	0	0	0	0	0	0	0	0	0	19.78	99.88, 99.88	0	0	0	0	0	0	0	0	0	0	0	0	0	0	0	0	8.85	100.00, 100.00	0	0	0	0	7.71	99.60, 99.9	16.44	97.01, 97.01	0	0	0	0	0	0	0
S1-JOR-03	0	0	0	0	0	0	0	0	0	0	0	0	0	0	0	0	0	0	0	0	0	0	0	0	0	0	0	0	0	0	0	0	0	0	0	0	0	0	67.53	99.90, 100.0	0	0	0	0	0	0	0	0	0
S1-KOR-01	0	0	0	0	0	0	0	0	0	0	0	0	21.56	100.00, 100.00	0	0	0	0	0	0	0	0	0	0	0	0	0	0	0	0	0	0	0	0	0	0	0	0	0	0	0	0	0	0	0	0	0	0	0
S1-SRL-01	0	0	0	0	0	0	0	0	0	0	0	0	0	0	12.65	99.77, 100.0	0	0	0	0	0	0	0	0	3.74	84.48, 84.73	0	0	0	0	0	0	0	0	0	0	42.01	99.90, 100.0	151.35	99.70, 100.0	0	0	0	0	0	0	0	0	0
S1-THA-01	0	0	0	0	0	0	0	0	0	0	2.81	91.06, 91.06	0	0	0	0	0	0	0	0	0	0	0	0	6.66	100.00, 100.00	0	0	0	0	0	0	0	0	112.1	100.00, 100.00	0	0	157.87	99.60, 100.0	0	0	0	0	0	0	0	0	0
S1-THA-02	0	0	0	0	0	0	0	0	0	0	0	0	0	0	0	0	0	0	0	0	3.39	64.73, 67.88	4.99	60.27, 62.92	0	0	0	0	0	0	0	0	0	0	41.53	99.90, 100.0	0	0	0	0	0	0	0	0	0	0	0	0	0
S1-ESP-01	0	0	0	0	0	0	0	0	0	0	0	0	0	0	0	0	0	0	0	0	0	0	0	0	0	0	0	0	0	0	0	0	0	0	0	0	45.12	99.90, 100.0	0	0	0	0	0	0	2.84	78.52, 78.52	0	0	0
S1-ESP-02	0	0	0	0	0	0	0	0	0	0	0	0	0	0	0	0	0	0	0	0	0	0	0	0	0	0	0	0	0	0	0	0	0	0	0	0	49.41	99.90, 100.0	0	0	0	0	0	0	0	0	0	0	0
S1-ESP-03	70.51	100.00, 100.00	0	0	0	0	0	0	0	0	0	0	0	0	17.88	100.00, 100.0	0	0	0	0	0	0	0	0	10	100.00, 100.0	0	0	0	0	0	0	0	0	15.12	100.00, 100.0	0	0	41.56	99.8, 100.1	0	0	0	0	0	0	0	0	0
S1-GBR-01	0	0	0	0	0	0	0	0	0	0	0	0	0	0	0	0	0	0	0	0	0	0	0	0	15.42	100.00, 100.00	0	0	45.39	99.90, 99.9	0	0	0	0	0	0	0	0	0	0	0	0	0	0	0	0	0	0	0
S1-GBR-03	0	0	0	0	0	0	0	0	0	0	0	0	0	0	0	0	0	0	0	0	0	0	0	0	44.93	100.00, 100.00	0	0	0	0	0	0	16.06	97.83, 98.03	0	0	0	0	0	0	0	0	0	0	0	0	0	0	0
S1-GER-01	0	0	0	0	0	0	0	0	0	0	0	0	0	0	40.8	100.00, 100.00	0	0	0	0	0	0	0	0	0	0	0	0	0	0	0	0	161.4	100.00, 100.00	0	0	0	0	491.75	99.50, 100.0	0	0	0	0	0	0	0	0	0
S1-GER-02	0	0	0	0	0	0	0	0	0	0	0	0	0	0	0	0	0	0	0	0	0	0	0	0	2.07	78.55, 79.76	0	0	0	0	0	0	8.2	94.93, 95.03	0	0	0	0	713.48	99.60, 100.0	0	0	0	0	0	0	0	0	0
S1-GER-03	0	0	0	0	0	0	0	0	0	0	0	0	0	0	0	0	0	0	0	0	0	0	0	0	0	0	0	0	0	0	0	0	0	0	0	0	0	0	0	0	7.28	100.00, 100.00	0	0	0	0	0	0	0
S1-GER-04	0	0	0	0	0	0	0	0	0	0	0	0	0	0	9.16	100.00, 100.00	0	0	0	0	0	0	0	0	2.38	100.00, 100.00	0	0	0	0	0	0	157.45	99.90, 99.9	0	0	0	0	0	0	0	0	0	0	0	0	0	0	0
S1-GER-05	0	0	0	0	0	0	0	0	0	0	0	0	0	0	0	0	0	0	0	0	0	0	0	0	131.28	100.00, 100.00	0	0	102.81	99.79, 100.0	0	0	0	0	0	0	0	0	0	0	0	0	0	0	13.65	95.68, 95.68	0	0	0
S1-GER-06	0	0	0	0	0	0	0	0	0	0	0	0	0	0	0	0	0	0	0	0	0	0	0	0	4.03	100.00, 100.00	0	0	0	0	0	0	0	0	0	0	0	0	0	0	0	0	0	0	0	0	0	0	0
S1-ITA-01	0	0	0	0	0	0	0	0	0	0	0	0	0	0	0	0	0	0	0	0	0	0	0	0	0	0	0	0	81.97	98.96, 99.17	0	0	0	0	0	0	0	0	0	0	0	0	0	0	0	0	0	0	0
S1-NED-01	0	0	0	0	0	0	0	0	0	0	0	0	0	0	0	0	0	0	0	0	0	0	0	0	0	0	0	0	0	0	0	0	0	0	0	0	0	0	0	0	0	0	0	0	0	0	0	0	0
S1-SRB-02	8.37	100.00, 100.00	0	0	0	0	0	0	0	0	0	0	0	0	83.04	99.18, 99.65	0	0	0	0	0	0	0	0	0	0	0	0	0	0	0	0	0	0	50.76	99.79, 100.0	0	0	165.85	99.40, 100.0	0	0	0	0	0	0	0	0	0
Note. Mapping depth (shown in the bla gene column), identity and coverage (shown after the bla gene column) were calculated automatically by ResFinder using reference mapping with KMA.
[truncated: 1 more columns]

## Sheet: Pre-enriched SMS - Fig 3A
File S1-C. ResFinder antibiotic resistance genes (ARGs) screening, mapping depth, identity and coverage results for the pre-enriched shotgun metagenomic sequencing (SMS) analysis. This data refers to Figure 3A.
All ARGs a					bla genes b
Sample	Perfect Matches c	Perfect counts	Partial Matches d	Partial counts	blaCTX-M-14	% identity, % coverage	blaCTX-M-15	% identity, % coverage	blaCTX-M-27	% identity, % coverage	blaCTX-M-55	% identity, % coverage	blaCTX-M-117	% identity, % coverage	blaDHA-1	% identity, % coverage	blaDHA-4	% identity, % coverage	blaOXA-1	% identity, % coverage	blaOXA-10	% identity, % coverage	blaOXA-212	% identity, % coverage	blaOXA-281	% identity, % coverage	blaOXA-347	% identity, % coverage	blaTEM-1B	% identity, % coverage	blaTEM-215	% identity, % coverage	blaACI-1	% identity, % coverage	blaACC-3	% identity, % coverage	blaACT-12	% identity, % coverage	blaMAL-1	% identity, % coverage	blaCARB-2	% identity, % coverage	blacepA	% identity, % coverage	blacepA-29	% identity, % coverage	blacepA-44	% identity, % coverage	blacfxA
S1-CAM-01 e (Pre-enriched SMS)	blaDHA-1, blaTEM-1B, aadA5, ant(6)-Ia*, aph(3')-III, aph(6)-Id, dfrA14*, dfrA17, dfrA7, dfrA8, erm(B)*, erm(F)*, fosA4, lnu(F), mph(A), qnrS1, sul2, sul3, tet(L), tet(Q)*, tet(W)*	21	blaCTX-M-117, blaOXA-347, blaTEM-215, blacfxA3, mcr-1.26, aac(3)-IId, aac(3)-VIa, aac(6')-IIh, aadA1*, aadA2, ant(3'')-Ia, aph(3')-Ia, aph(3'')-Ib, cat, catP, catS, cfr(C), ClpL, cmlA1, dfrA12, erm(G), erm(T), fexA, floR, fosA7, fosB, lnu(C), lsa(A), mdf(A), mef(A)*, mef(B), msr(D)*, npmA, optrA, qacE, qnrB4, sitABCD, sul1, tet(32), tet(40), tet(A)*, tet(M)*, tet(O)*, tet(O/32/O), tet(X)*, tetB(P)	46	0	0	0	0	0	0	0	0	2.56	92.58, 92.58	3.73	100.00, 100.00	0	0	0	0	0	0	0	0	0	0	1.83	86.55, 86.55	318.39	100.00, 100.00	28.72	93.26, 93.26	0	0	0	0	0	0	0	0	0	0	0	0	0	0	0	0	0
S1-CAM-02 (Pre-enriched SMS)	blaCTX-M-27, blaDHA-1, blaACI-1, blaOXA-347, blacfxA5, aac(6')-aph(2''), ant(6)-Ia*, aph(3'')-Ib, aph(3')-III, aph(6)-Id, dfrA17, mph(A), qnrB4, sul1*, tet(A), tet(Q)*, tet(W)*	17	aadA5, aph(2'')-If, catS, ere(D), erm(B)*, erm(F), erm(G), lnu(C), mdf(A), mef(A), msr(D), qacE, sitABCD, sul2, tet(32), tet(40), tet(44)*, tet(M), tet(O)*, tet(O/32/O), tet(X)*	21	0	0	0	0	153.08	100.00, 100.00	0	0	0	0	124.34	100.00, 100.00	0	0	0	0	0	0	0	0	0	0	52.29	100.00, 100.00	0	0	0	0	40.98	100.00, 100.00	0	0	0	0	0	0	0	0	0	0	0	0	0	0	0
S1-CAM-04 (Pre-enriched SMS)	blaCTX-M-27, blaTEM-1B, blacfxA3, aadA5, ant(6)-Ia, aph(2'')-If, aph(3'')-Ib, aph(6)-Id, dfrA14, dfrA17, erm(B), mph(A), qnrS1, sul1, sul2, tet(40), tet(A), tet(D), tet(W)*	19	blaCTX-M-55, blaDHA-1, blaCARB-2, blaACI-1, blaOXA-347, blacepA-29, aac(3)-IIa, aadA2, ant(3'')-Ia, aph(3')-III, catA1, cfr(B)*, cfr(C), cmlA1, dfrA7*, ere(D), erm(F), erm(T), floR, lnu(C), mdf(A), mef(A), msr(D), qacE, qnrB4, sitABCD, sul3, tet(32), tet(L), tet(M), tet(O)*, tet(O/32/O), tet(Q)*, tet(X)	34	0	0	0	0	35.25	100.00, 100.00	10.1	91.78, 91.78	0	0	1.95	86.49, 86.67	0	0	0	0	0	0	0	0	0	0	2.99	97.45, 97.45	21.41	100.00, 100.00	0	0	3.68	98.71, 98.95	0	0	0	0	0	0	1.12	67.13, 67.13	0	0	1.19	60.13, 60.13	0	0	0
S1-KEN-03 (Pre-enriched SMS)	blaCTX-M-15, aadA5, ant(6)-Ia*, aph(3')-III, aph(6)-Id, dfrA17, erm(B), mph(A), qnrS1, sul1, sul2, tet(W)	12	blacfxA3, blacfxA6, aac(6')-aph(2''), aph(2'')-If, aph(3'')-Ib*, cat, erm(F), erm(X), mdf(A), nimA, nimE, qacE, tet(32), tet(40), tet(A)*, tet(M), tet(O), tet(O/32/O), tet(O/W), tet(Q)*, tet(X)	21	0	0	241.4	100.00, 100.00	0	0	0	0	0	0	0	0	0	0	0	0	0	0	0	0	0	0	0	0	0	0	0	0	0	0	0	0	0	0	0	0	0	0	0	0	0	0	0	0	0
S1-KEN-04 (Pre-enriched SMS)	blaCTX-M-15, blaTEM-1B, aadA5, ant(6)-Ia, aph(3')-III, aph(6)-Id, dfrA17, dfrA7, erm(F), mph(A), qnrS1, sul1, sul2*, tet(B), tet(Q)*, tet(W)*	16	blacfxA3, aac(6')-aph(2''), aph(3'')-Ib, cat, catA1, ClpL, erm(B), erm(G), lnu(C), mdf(A), mef(A)*, msr(C), msr(D)*, qacE, sitABCD, tet(32), tet(40)*, tet(A), tet(M), tet(O)*, tet(O/32/O), tet(X)*	22	0	0	98.2	100.00, 100.00	0	0	0	0	0	0	0	0	0	0	0	0	0	0	0	0	0	0	0	0	42.54	100.00, 100.00	0	0	0	0	0	0	0	0	0	0	0	0	0	0	0	0	0	0	0
S1-KEN-05 (Pre-enriched SMS)	blaCTX-M-27, blacfxA3, aadA5, aph(3'')-Ib, aph(3')-III, aph(6)-Id*, dfrA17, mph(A), nimE, sul1*, sul2, tet(Q)*, tet(W)*	13	blacfxA, aac(6')-aph(2''), aac(6')-II, aac(6')-Iih, ant(6)-Ia, aph(2'')-If, ClpL, dfrA7, erm(B), erm(F)*, erm(T), erm(X), lnu(C), mdf(A), mef(A)*, msr(C)* , msr(D), qacE, sitABCD, tet(32), tet(40)*, tet(A), tet(L), tet(M), tet(O)*, tet(O/32/O)*, tet(O/W), tet(X)*	28	0	0	0	0	86.75	100.00, 100.00	0	0	0	0	0	0	0	0	0	0	0	0	0	0	0	0	0	0	0	0	0	0	0	0	0	0	0	0	0	0	0	0	0	0	0	0	0	0	42.42
S1-KEN-07 (Pre-enriched SMS)	blaCTX-M-15, blaTEM-1B, aph(3'')-Ib, aph(6)-Id, dfrA17*, lnu(B), mph(A)*, sul2*, tet(B)	9	blacfxA3, aac(6')-aph(2''), ant(6)-Ia, aph(3')-III, erm(F), erm(G), erm(T), erm(X), lsa(E), mdf(A), mef(A)*, msr(D)*, sitABCD, sul1, tet(32)*, tet(40), tet(M), tet(O)*, tet(O/32/O), tet(Q)*, tet(W), tet(X)	22	0	0	619.72	100.00, 100.00	0	0	0	0	0	0	0	0	0	0	0	0	0	0	0	0	0	0	0	0	796.75	100.00, 100.00	0	0	0	0	0	0	0	0	0	0	0	0	0	0	0	0	0	0	0
S1-TAN-01 (Pre-enriched SMS)	blaTEM-1B, blacfxA3, aadA5, ant(6)-Ia, aph(3'')-Ib, aph(6)-Id*, dfrA17, erm(B), mph(A), sul2, tet(A), tet(M), tet(Q)*, tet(W)*	14	blacepA-44, blacfxA6, cat, ClpL, dfrA14, erm(F), erm(G), lnu(P), lsa(A), mdf(A), msr(D), nimF, qacE, sitABCD, sul1, tet(32)*, tet(40)*, tet(O)*, tet(O/32/O)	19	0	0	0	0	0	0	0	0	0	0	0	0	0	0	0	0	0	0	0	0	0	0	0	0	179.25	100.00, 100.00	0	0	0	0	0	0	0	0	0	0	0	0	0	0	0	0	0.62	60.35, 60.47	0
S1-ZIM-01 (Pre-enriched SMS)	ant(6)-Ia*, aph(3')-III, erm(B)*, erm(G), sul2, tet(O)*, tet(O/32/O)*, tet(W)*	8	blaOXA-347, blacfxA, ant(6)-Ib, aph(2'')-If, cat, catS, ere(D), erm(F)*, lnu(C), mdf(A), mef(A), sitABCD, tet(32)*, tet(40)*, tet(M), tet(O/W), tet(Q)*, tet(X)	18	0	0	0	0	0	0	0	0	0	0	0	0	0	0	0	0	0	0	0	0	0	0	1.44	61.21, 61.21	0	0	0	0	0	0	0	0	0	0	0	0	0	0	0	0	0	0	0	0	2.42
S1-CHI-01 (Pre-enriched SMS)	blaCTX-M-15, blaTEM-1B, blaOXA-347, blacfxA3, aac(6')-aph(2''), aac(6')-Im, aadA5, ant(6)-Ia*, aph(3'')-Ib, aph(3')-III, aph(6)-Id, Cfr(E), dfrA7, erm(B)*, erm(G), nimE, npmA, qnrS1, sul2*, tet(Q)*, tet(W)*	21	aac(3)-IIa, aac(6')-II, aph(2'')-Ib, aph(2'')-If, cat, catP, cfr(C), ClpL, erm(A), erm(F)*, erm(X), lnu(C), mdf(A), mef(A), msr(C), qacE, sitABCD, sul1, tet(32)*, tet(40)*, tet(A)*, tet(M), tet(O)*, tet(O/32/O), tet(X)	25	0	0	35.85	100.00, 100.00	0	0	0	0	0	0	0	0	0	0	0	0	0	0	0	0	0	0	9.12	100.00, 100.00	324.84	100.00, 100.00	0	0	0	0	0	0	0	0	0	0	0	0	0	0	0	0	0	0	0
S1-CHI-03 (Pre-enriched SMS)	blaACI-1, blacfxA3, aadA5, ant(6)-Ia*, ant(6)-Ib, aph(3')-III, dfrA17, erm(B)*, mph(A), tet(B), tet(M), tet(W)*	12	blaTEM-1B, blacfxA6, aac(3)-IId, aac(6')-II, cat, Cfr(E), ClpL, dfrA14, erm(F), lnu(C), lnu(P), lsa(A), mdf(A), mef(A), msr(C)*, qacE, qnrS1, sitABCD, str, sul1, tet(32)*, tet(40), tet(44)*, tet(A), tet(O)*, tet(O/32/O), tet(Q)*, tetA(P)	28	0	0	0	0	0	0	0	0	0	0	0	0	0	0	0	0	0	0	0	0	0	0	0	0	4.19	99.88, 99.88	0	0	41.6	100.00, 100.00	0	0	0	0	0	0	0	0	0	0	0	0	0	0	0
S1-INA-02 (Pre-enriched SMS)	blaTEM-1B, blaOXA-10, aadA5, ant(6)-Ia*, aph(3'')-Ib, aph(3')-III, dfrA14, dfrA17, erm(B)*, lnu(B), lnu(F), mph(A), qnrS1, sul2, sul3, tet(32), tet(A), tet(M)*	18	blaMAL-1, blacfxA3, aac(6')-II, aac(6')-Im, aadA2, ant(3'')-Ia, aph(2'')-Ib, aph(2'')-Id, aph(6)-Id, arr-3, cat, catA1, catP, cfr(C), cmlA1, dfrA1, erm(F)*, erm(G)*, fosA3, lnu(C), lsa(E), mdf(A), mef(A)*, mef(B), msr(C), msr(D)*, qacE, sitABCD, sul1, tet(40), tet(B), tet(L), tet(O)*, tet(O/32/O), tet(O/W), tet(Q)*, tet(W), tet(W/32/O), tet(X)*, VanHDX	40	0	0	0	0	0	0	0	0	0	0	0	0	0	0	0	0	4.11	100.00, 100.00	0	0	0	0	0	0	42.22	100.00, 100.00	0	0	0	0	0	0	0	0	20.33	98.89, 100.00	0	0	0	0	0	0	0	0	0
S1-IND-01 (Pre-enriched SMS)	blaCTX-M-15, aac(6')-IIh, aadA5, ant(6)-Ia*, aph(3'')-Ib, dfrA17, erm(B)*, lnu(B), qnrS1, sul2, tet(L), tet(W)	12	blacfxA, blacfxA6, aac(6')-II, aph(6)-Id, ClpL, ere(D), erm(F)*, lnu(C), lsa(A)*, lsa(E), mdf(A), mef(A), mph(A), msr(C), qacE, sitABCD, sul1, tet(32), tet(40), tet(M)*, tet(O)*, tet(O/32/O), tet(Q)*, tet(S/M), tet(X), VanC1XY	26	0	0	60.42	100.00, 100.00	0	0	0	0	0	0	0	0	0	0	0	0	0	0	0	0	0	0	0	0	0	0	0	0	0	0	0	0	0	0	0	0	0	0	0	0	0	0	0	0	47.05
S1-IND-02 (Pre-enriched SMS)	blaCTX-M-15, blaDHA-1, blaTEM-1B, blaACI-1, aac(3)-IIa, aadA5, ant(6)-Ia, dfrA17, erm(B)*, qnrB4, sul2, tet(B), tet(W)	13	blacfxA6, aac(6')-II, aac(6')-IId, aph(3'')-Ib, aph(6)-Id, cat, catS, cfr(C), ClpL, erm(F)*, mdf(A), mef(A), mph(A), msr(C)*, qacE, sitABCD, sul1*, tet(32)*, tet(40), tet(44), tet(M), tet(O)*, tet(O/32/O), tet(O/W), tet(O/W)-2, tet(Q)*, tet(W/32/O), tet(X)	28	0	0	12.32	100.00, 100.00	0	0	0	0	0	0	20.31	100.00, 100.00	0	0	0	0	0	0	0	0	0	0	0	0	10.47	100.00, 100.00	0	0	15.85	100.00, 100.00	0	0	0	0	0	0	0	0	0	0	0	0	0	0	0
S1-ISR-02 (Pre-enriched SMS)	ant(6)-Ia, aph(3')-III, erm(B)*, erm(F)*, tet(Q)*, tet(W)	6	blaACC-3, blacfxA5, aac(6')-II, aac(6')-IIh, aph(3'')-Ib, cat, catS, ClpL, erm(G), lnu(C), mef(A)*, msr(C), sul2, tet(32)*, tet(40), tet(A), tet(M), tet(O)*, tet(O/32/O), tet(X)*	20	0	0	0	0	0	0	0	0	0	0	0	0	0	0	0	0	0	0	0	0	0	0	0	0	0	0	0	0	0	0	2.81	96.91, 97.26	0	0	0	0	0	0	0	0	0	0	0	0	0
S1-JOR-02 (Pre-enriched SMS)	aadA1, ant(6)-Ia*, aph(3')-III, dfrA1, sul2, tet(M), tet(W)*	7	blaACI-1, blacepA, blacfxA3, blacfxA6, aac(6')-II, aac(6')-IIh, aph(3'')-Ib, aph(6)-Id, cat, catS, Cfr(E), ClpL, erm(A), erm(B), erm(F), lnu(C), mdf(A), mef(A), msr(C)*, sitABCD, tet(32)*, tet(40)*, tet(44)*, tet(L), tet(O)*, tet(O/32/O), tet(Q)*	27	0	0	0	0	0	0	0	0	0	0	0	0	0	0	0	0	0	0	0	0	0	0	0	0	0	0	0	0	1.13	70.29, 70.29	0	0	0	0	0	0	0	0	16.72	98.56, 98.56	0	0	0	0	0
S1-SRL-01 (Pre-enriched SMS)	blaDHA-1, blacfxA3, ant(6)-Ia, erm(B)*, mph(A), qnrB4, tet(40), tet(B)	8	blaACI-1, blaOXA-347, blacfxA6, cat*, cfr(B)*, cfr(C), ClpL, erm(F), erm(G), lnu(C), mdf(A), msr(D), qacE, sitABCD, sul1, sul2, tet(32)*, tet(O)*, tet(O/32/O), tet(Q)*, tet(W)*, tet(X)	22	0	0	0	0	0	0	0	0	0	0	187.41	100.00, 100.00	0	0	0	0	0	0	0	0	0	0	7.37	99.88, 100.00	0	0	0	0	18.39	99.77, 100.00	0	0	0	0	0	0	0	0	0	0	0	0	0	0	0
S1-THA-01 (Pre-enriched SMS)	blaCTX-M-14, blaTEM-1B, blacfxA4, aadA1, ant(2'')-Ia, ant(6)-Ia*, aph(3')-Ia, aph(3'')-Ib, aph(3')-III, aph(6)-Id*, dfrA14, dfrA36, dfrA8, erm(F), sul2*, tet(32)*, tet(B), tet(W)*	18	blaOXA-347, blacfxA6, blacepA-44, aac(3)-IId, aac(6')-aph(2''), aac(6')-II, aph(2'')-If, cat, catP, cfr(C), ClpL, erm(B), erm(G), floR, lnu(C), mdf(A), mef(A), msr(C), qacE, sitABCD, sul1, tet(40)*, tet(A), tet(G), tet(M), tet(O)*, tet(O/32/O), tet(Q)*, tet(W/32/O), tet(X)*	30	117.42	100.00, 100.00	0	0	0	0	0	0	0	0	0	0	0	0	0	0	0	0	0	0	0	0	1.9	92.12, 92.24	241.53	100, 100	0	0	0	0	0	0	0	0	0	0	0	0	0	0	0	0	0.67	63.57, 63.68	0
S1-THA-02 (Pre-enriched SMS)	aac(6')-aph(2''), erm(F), tet(Q)*, tet(W)*	4	blaACT-12, blaOXA-212, blaOXA-281, blacepA, blacfxA, blacfxA4, aac(6')-II, ant(6)-Ia, ant(6)-Ib, aph(3')-III, cat, catS, cfr(C), ClpL, erm(B)*, erm(G)*, fosA2, lnu(C), mdf(A), mef(A)*, msr(C)*, msr(D)*, sitABCD, tet(32)*, tet(40)*, tet(44), tet(M), tet(O)*, tet(O/32/O), tet(O/W), tet(W/32/O), tet(X)*, tetB(P)	33	0	0	0	0	0	0	0	0	0	0	0	0	0	0	0	0	0	0	4.5	69.33, 72.48	2.36	67.64, 69.45	0	0	0	0	0	0	0	0	0	0	9.25	98.43, 100.00	0	0	0	0	1.67	65.23, 65.34	0	0	0	0	18.11
S1-ESP-02 (Pre-enriched SMS)	blaCTX-M-15, blaOXA-1, aac(3)-IIa, aac(6')-aph(2''), aac(6')-Ib-cr*, ant(6)-Ia, aph(3'')-Ib, aph(3')-III, aph(6)-Id, dfrA17, erm(F), sul2*, tet(B), tet(Q)*, tet(W)*	15	blacfxA5, catB3, catS, cfr(C), erm(B), lnu(C), mdf(A), sitABCD, tet(40), tet(M), tet(O)*, tet(O/32/O), tet(X)	13	0	0	52.44	100.00, 100.00	0	0	0	0	0	0	0	0	0	0	42.68	100.00, 100.00	0	0	0	0	0	0	0	0	0	0	0	0	0	0	0	0	0	0	0	0	0	0	0	0	0	0	0	0	0
S1-NED-01 (Pre-enriched SMS)	ant(6)-Ia*, aph(3')-III, dfrD, erm(B), tet(L), tet(Q)*	6	blaDHA-4, aac(6')-II, aac(6')-IId, cat, cat(pC221), catA2, ClpL, dfrG, lnu(C), lsa(A)*, mdf(A), msr(C), sitABCD, tet(40), tet(D), tet(M), tet(O), tet(O/32/O), tet(W)*	19	0	0	0	0	0	0	0	0	0	0	0	0	1.81	64.04, 64.21	0	0	0	0	0	0	0	0	0	0	0	0	0	0	0	0	0	0	0	0	0	0	0	0	0	0	0	0	0	0	0
Note. A gene followed by an asterisk (*) was asigned when more than two alleles were identified and therefore only the one with best coverage or identity was considered.
a Complete list of antibiotic resistance genes (ARGs) identified by shotgun metagenomic sequencing (SMS) from pre-enriched stools.
b The corresponding mapping depth, identity and coverage of the bla genes.
c Perfect matches are gene hits with 100% coverage and 100% identity to the ResFinder nucleotide database.
d Partial matches are gene hits with ≥60% coverage and ≥60% identity to the ResFinder nucleotide database.
e For S1-CAM-01: mcr-1.26 was identified at an identity/coverage of 86.57% (depth: 1.67x).
[truncated: 9 more columns]

## Sheet: Top 10 species - Fig 4A
File S1-D. Microbiome analysis of the top 10 bacterial species identified in the native and pre-enriched shotgun metagenomic sequencing (SMS) analyses. These data refer to Fig 4A.
Sample	Escherichia coli	Prevotella copri	Faecalibacterium prausnitzii	Bacteroides uniformis	Phocaeicola dorei	Phocaeicola vulgatus	Bifidobacterium adolescentis	Bifidobacterium longum	Collinsella aerofaciens	Parabacteroides distasonis
S1-CAM-01	107402	911	895089	595934	1632603	178691	53443	213551	247758	752249
S1-CAM-02	16228	315	843976	214061	952789	477506	3188	173850	214014	199951
S1-CAM-04	80490	601	406091	148356	665346	21036	752217	177632	49984	312636
S1-IVC-02	121841	5748	1480608	852848	968712	196465	332	1107	109625	41175
S1-KEN-03	3055	3967	1739154	366584	408665	117467	3896	239893	42092	220403
S1-KEN-04	1347	624	893829	188827	588854	492444	994	15115	83942	71018
S1-KEN-05	5972	533	1099962	886150	500441	61728	4131	681763	80732	93223
S1-KEN-06	36850	636011	1340352	24531	239265	199288	225536	44859	80670	213406
S1-KEN-07	941449	186	91471	92441	172631	721368	3064	5310	30920	213352
S1-NGR-01	42323	308539	1105336	232244	154045	352874	124047	35474	94400	256456
S1-NGR-02	1890732	292	1444899	689988	244233	112990	222338	396794	57646	225832
S1-TAN-01	472677	619318	1004741	301434	623406	157220	1201	143640	49927	117138
S1-TAN-02	2359	1126	464933	249832	1355780	2518425	544	26156	576323	11965
S1-ZIM-01	5634	5082	667531	454809	20150	1345781	90	712	12761	28729
S1-CHI-01	16492	194383	1482411	124351	342097	15244	1190086	647813	9926	1143067
S1-CHI-03	1468	879119	885780	54730	309341	12581	1296938	384532	31913	468190
S1-HKG-01	15969	1505	119459	21436	553759	51605	998	8328	84663	232284
S1-INA-02	230220	314	1096666	484841	325043	1443197	89201	1378	321043	2020
S1-IND-01	6093277	387294	1520042	63596	714946	1236903	29956	38952	538362	41005
S1-IND-02	2813	465932	1044939	123367	511531	337729	124753	49634	184259	36440
S1-ISR-01	23209	814752	1794841	491652	655749	274793	1195527	84146	348078	236274
S1-ISR-02	1648	25841	1059936	66971	185232	44355	20895	29661	41382	314680
S1-JOR-02	1469077	492630	3746818	618711	1155251	442810	1469245	260396	62591	749403
S1-JOR-03	1779	641722	708075	117240	319131	294626	56295	29102	107791	430264
S1-KOR-01	399052	221	894162	18451	207727	248636	70555	37969	17814	378406
S1-SRL-01	19913	793085	375414	49384	72597	16287	1580805	285667	150589	300657
S1-THA-01	93273	1907724	1897775	1093186	429290	655290	1945	8646	188501	119205
S1-THA-02	133933	32710	1466317	1690182	1057723	296968	460	1777	347671	376682
S1-ESP-01	390524	2116	816599	313640	954750	1495284	261414	620011	1120963	171267
S1-ESP-02	18405	3456	2010368	94357	111568	22306	792	433649	43464	1176261
S1-ESP-03	916144	690017	769919	103811	265035	90214	108656	34820	41495	102586
S1-GBR-01	14438	1602	1457741	264977	1201102	67010	458928	40722	82278	134199
S1-GBR-03	2744	941	1476636	427184	817456	796984	110183	38788	376337	130047
S1-GER-01	3753	2681656	1173360	107600	78783	52835	26166	1394	15063	43345
S1-GER-02	43586	7447863	797643	178888	251970	275546	52369	3276	126964	31682
S1-GER-03	61623	412	758447	41749	3362917	1606681	397886	274951	37008	696
S1-GER-04	20449	684	1741715	1860273	10498	56740	1821	762981	113686	207620
S1-GER-05	4656	1080	3100667	405969	1576943	1370393	262	40820	482663	2577
S1-GER-06	27648	619	768914	689329	291335	17710	398553	142486	293019	400
S1-ITA-01	58655	3919	934035	1805271	434763	80015	562	176389	633625	52247
S1-NED-01	157865	120	1380656	243645	696947	116384	629051	1302527	109374	38404
S1-SRB-02	163376	1826001	1479645	934475	315471	45115	162292	192048	96186	3678
S1-CAM-01*	6657649	528	240304	125614	471178	88543	9236	32612	48232	252098
S1-CAM-02*	2734554	735	1711710	536563	1939373	1033966	7389	227397	1200998	212271
S1-CAM-04*	9487870	120	27578	90512	144872	5292	296149	129346	16772	90708
S1-KEN-03*	3030602	4074	379762	658727	515998	202262	1784	140661	107610	97225
S1-KEN-04*	2206179	674	558616	173027	1324905	476180	784	69328	317180	41221
S1-KEN-05*	1690350	562	461318	1339680	910490	108186	3216	824260	210322	86847
S1-KEN-07*	9773315	30	7005	65049	41756	221467	940	811	17910	68356
S1-TAN-01*	2107658	150377	405702	472121	976310	104809	1788	39487	178858	324510
S1-ZIM-01*	1814369	3449	1221454	359390	13450	1349934	118	780	10392	55548
S1-CHI-01*	3489529	15713	63051	181999	875449	20161	89273	21002	11682	299631
S1-CHI-03*	218866	1641116	938235	224980	954503	31599	2469967	1900517	277140	538683
S1-INA-02*	1708418	313	445468	613838	275254	1748049	123999	1687	397165	2068
S1-IND-01*	3311487	4847	98544	12280	1073629	178891	147	570	740958	50434
S1-IND-02*	927952	155476	725295	303209	1366353	801982	141581	114876	838306	104653
S1-ISR-02*	2029	99674	490817	789957	842139	430943	5153	23575	437253	248211
S1-JOR-02*	18164659	12221	426296	470352	772539	209025	196992	32986	91726	83276
S1-SRL-01*	4543935	61525	81145	91199	272547	16488	1034945	273759	276739	361397
S1-THA-01*	4867102	175341	392863	715258	331169	308884	493	2091	237772	232720
S1-THA-02*	2460184	13150	861028	3370300	2538683	462426	258	931	1467460	249725
S1-ESP-02*	5238838	3978	271457	163408	225642	44909	477	291415	133051	456156
S1-NED-01*	7085309	60	190046	238357	750607	82833	228094	283185	217280	25410
Note. Kraken2 and Bracken classified reads corresponding to the top 10 species shared across all native (n=42) and pre-enriched (n=21) stool samples; those marked with an asterisk correspond to pre-enriched SMS.

## Sheet: E. coli reads - Fig 4B
File S1-E. E. coli, K. pneumoniae and C. freundii classified reads from the native and pre-enriched shotgun metagenomic sequencing (SMS) analyses. The E. coli data refer to Fig 4B.
SMS type	Sample	E. coli reads a	K. pneumoniae reads	C. freundii reads
Native SMS positive	S1-IND-01	6093277	61201	9143
Native SMS positive	S1-NGR-02	1890732	9068	1265
Native SMS positive	S1-SRB-02	163376	633	167
Native SMS positive	S1-IVC-02	121841	123576	365
Native SMS positive	S1-CAM-02	16228	406	148
Native SMS positive	S1-KEN-07	941449	1583	912
Native SMS positive	S1-ESP-03	916144	941	1403
Native SMS negative	S1-GER-02	43586	3159	245
Native SMS negative	S1-JOR-02	1469077	2378	1718
Native SMS negative	S1-GER-03	61623	826	177
Native SMS negative	S1-GER-05	4656	648	470
Native SMS negative	S1-GER-01	3753	1255	838
Native SMS negative	S1-TAN-02	2359	378	102
Native SMS negative	S1-ESP-02	18405	1155	908
Native SMS negative	S1-THA-01	93273	1533	337
Native SMS negative	S1-GER-04	20449	1848	929
Native SMS negative	S1-ITA-01	58655	441	211
Native SMS negative	S1-ISR-01	23209	1079	401
Native SMS negative	S1-KEN-03	3055	885	448
Native SMS negative	S1-THA-02	133933	3413	547
Native SMS negative	S1-CAM-01	107402	1071	202
Native SMS negative	S1-SRL-01	19913	584	444
Native SMS negative	S1-ESP-01	390524	1183	298
Native SMS negative	S1-CHI-01	16492	492	514
Native SMS negative	S1-GBR-03	2744	472	683
Native SMS negative	S1-GBR-01	14438	625	1534
Native SMS negative	S1-INA-02 b	230220	1127	274
Native SMS negative	S1-NED-01	157865	148	180
Native SMS negative	S1-ZIM-01	5634	587	234
Native SMS negative	S1-KEN-06	36850	1366	482
Native SMS negative	S1-CHI-03 c	1468	496	458
Native SMS negative	S1-NGR-01	42323	2475	371
Native SMS negative	S1-KEN-05	5972	155	348
Native SMS negative	S1-ISR-02	1648	833	523
Native SMS negative	S1-IND-02	2813	696	217
Native SMS negative	S1-TAN-01	472677	468	420
Native SMS negative	S1-KOR-01	399052	794	310
Native SMS negative	S1-KEN-04	1347	586	304
Native SMS negative	S1-GER-06	27648	233	214
Native SMS negative	S1-CAM-04	80490	8558	591
Native SMS negative	S1-JOR-03	1779	668	293
Native SMS negative	S1-HKG-01	15969	1471	369
Pre-enriched SMS	S1-CAM-01	6657649	8677	1876
Pre-enriched SMS	S1-CAM-02	2734554	3786	1447
Pre-enriched SMS	S1-CAM-04	9487870	9446	6501
Pre-enriched SMS	S1-KEN-03	3030602	3765	1495
Pre-enriched SMS	S1-KEN-04	2206179	2187	797
Pre-enriched SMS	S1-KEN-05	1690350	1056	686
Pre-enriched SMS	S1-KEN-07	9773315	15251	11576
Pre-enriched SMS	S1-TAN-01	2107658	1246	894
Pre-enriched SMS	S1-ZIM-01	1814369	2816	2374
Pre-enriched SMS	S1-CHI-01	3489529	2843	1505
Pre-enriched SMS	S1-CHI-03	218866	912	260
Pre-enriched SMS	S1-INA-02 b	1708418	9131	7372
Pre-enriched SMS	S1-IND-01	3311487	14567	3324
Pre-enriched SMS	S1-IND-02	927952	1246	380
Pre-enriched SMS	S1-ISR-02	2029	453	435
Pre-enriched SMS	S1-JOR-02	18164659	16557	12992
Pre-enriched SMS	S1-SRL-01	4543935	9149	1165
Pre-enriched SMS	S1-THA-01	4867102	8599	2272
Pre-enriched SMS	S1-THA-02	2460184	4645	1127
Pre-enriched SMS	S1-ESP-02	5238838	10936	4967
Pre-enriched SMS	S1-NED-01	7085309	4039	3370
Note. Total number of E. coli, K.pneumoniae and C. freundii classified reads by Kraken2 and
and Bracken shown by SMS type: native SMS positive (n=7), native SMS negative (n=35) and
pre-enriched SMS (n=21).
a E. coli classified reads are shown in Figure 4B
b A blaCTX-M-15-K. pneumoniae was isolated by pre-enriched culture (Table 1)
c A blaCTX-M-3-C. freundii was isolated by pre-enriched culture (Table 1)

## Sheet: CARD-RGI screen
File S1-F. CARD-RGI screening results for blaCTX-M and blaDHA genes compared to the ResFinder KMA pipeline used in this study.
Sample	SMS type	Best hit (protein homology), >60% coverage a	Completely Mapped Reads b	Average Percent Coverage c	Perfect hit (100%) d	Result e	ResFinder-KMA pipeline screen (this work), >60% coverage f	Agreement g	Comment
S1-CAM-01	Native	ND	NA	NA	NA	Negative	Negative	Yes
	Pre-enriched	CTX-M-117	13	91.1	No	Positive	Positive (blaCTX-M-117-like)	Yes
		DHA-22	13	60.09	No	Positive	Positive (blaDHA-1)	Partial	Full gene length match with ResFinder
		MCR-1.32	18	86.41	No	Positive	Positive (mcr-1.26-like)	Yes	Both matching mcr-1-like
S1-CAM-02	Native	CTX-M-134	5	63.81	No	Positive	Positive (blaCTX-M-98-like)	Yes	Both matching to blaCTX-M-like genes
	Pre-enriched	CTX-M-27	1006	100	Yes	Positive	Positive (blaCTX-M-27)	Yes
		DHA-1	1047	100	Yes	Positive	Positive (blaDHA-1)	Yes
S1-CAM-04	Native	ND	NA	NA	NA	Negative	Negative	Yes
	Pre-enriched	CTX-M-98	199	99.43	No	Positive	Positive (blaCTX-M-27, blaCTX-M-55-like, blaDHA-1-like)	Partial	Only 1 CTX-M-like match with CARD
S1-IVC-02	Native	CTX-M-134	36	95.78	No	Positive	Positive (blaCTX-M-24)	Partial	CTX-M-134-like with CARD
S1-KEN-03	Native	ND	NA	NA	NA	Negative	Negative	Yes
	Pre-enriched	CTX-M-15	1611	100	Yes	Positive	Positive (blaCTX-M-15)	Yes
S1-KEN-04	Native	ND	NA	NA	NA	Negative	Negative	Yes
	Pre-enriched	CTX-M-15	656	100	Yes	Positive	Positive (blaCTX-M-15)	Yes
S1-KEN-05	Native	ND	NA	NA	NA	Negative	Negative	Yes
	Pre-enriched	CTX-M-27	570	100	Yes	Positive	Positive (blaCTX-M-27)	Yes
S1-KEN-06	Native	ND	NA	NA	NA	Negative	Negative	Yes
S1-KEN-07	Native	CTX-M-15	211	100	Yes	Positive	Positive (blaCTX-M-15)	Yes
	Pre-enriched	CTX-M-15	4149	100	Yes	Positive	Positive (blaCTX-M-15)	Yes
S1-NGR-01	Native	ND	NA	NA	NA	Negative	Negative	Yes
S1-NGR-02	Native	CTX-M-238	87	96.69	No	Positive	Positive (blaCTX-M-15)	Partial	Full gene length match with ResFinder
S1-TAN-01	Native	ND	NA	NA	NA	Negative	Negative	Yes
	Pre-enriched	ND	NA	NA	NA	Negative	Negative	Yes
S1-TAN-02	Native	ND	NA	NA	NA	Negative	Negative	Yes
S1-ZIM-01	Native	ND	NA	NA	NA	Negative	Negative	Yes
	Pre-enriched	ND	NA	NA	NA	Negative	Negative	Yes
S1-CHI-01	Native	ND	NA	NA	NA	Negative	Negative	Yes
	Pre-enriched	CTX-M-15	242	100	Yes	Positive	Positive (blaCTX-M-15)	Yes
S1-CHI-03	Native	ND	NA	NA	NA	Negative	Negative	Yes
	Pre-enriched	ND	NA	NA	NA	Negative	Negative	Yes
S1-HKG-01	Native	ND	NA	NA	NA	Negative	Negative	Yes
S1-INA-02	Native	ND	NA	NA	NA	Negative	Negative	Yes
	Pre-enriched	ND	NA	NA	NA	Negative	Negative	Yes
S1-IND-01	Native	ND	NA	NA	NA	Negative	Positive (blaCTX-M-33-like)	No	blaCTX-M-33-like with ResFinder
	Pre-enriched	CTX-M-15	412	100	Yes	Positive	Positive (blaCTX-M-15)	Yes
S1-IND-02	Native	ND	NA	NA	NA	Negative	Negative	Yes
	Pre-enriched	CTX-M-163	60	96.8	No	Positive	Positive (blaCTX-M-15)	Partial	Full gene length match with ResFinder
		DHA-1	173	100	Yes	Positive	Positive (blaDHA-1)	Yes
S1-ISR-01	Native	ND	NA	NA	NA	Negative	Negative	Yes
S1-ISR-02	Native	ND	NA	NA	NA	Negative	Negative	Yes
	Pre-enriched	ND	NA	NA	NA	Negative	Negative	Yes
S1-JOR-02	Native	ND	NA	NA	NA	Negative	Negative	Yes
	Pre-enriched	ND	NA	NA	NA	Negative	Negative	Yes
S1-JOR-03	Native	ND	NA	NA	NA	Negative	Negative	Yes
S1-KOR-01	Native	ND	NA	NA	NA	Negative	Negative	Yes
S1-SRL-01	Native	ND	NA	NA	NA	Negative	Negative	Yes
	Pre-enriched	DHA-1	1566	100	Yes	Positive	Positive (blaDHA-1)	Yes
S1-THA-01	Native	ND	NA	NA	NA	Negative	Negative	Yes
	Pre-enriched	CTX-M-14	779	100	Yes	Positive	Positive (blaCTX-M-14)	Yes
S1-THA-02	Native	ND	NA	NA	NA	Negative	Negative	Yes
	Pre-enriched	ND	NA	NA	NA	Negative	Negative	Yes
S1-ESP-01	Native	ND	NA	NA	NA	Negative	Negative	Yes
S1-ESP-02	Native	ND	NA	NA	NA	Negative	Negative	Yes
	Pre-enriched	CTX-M-15	355	100	Yes	Positive	Positive (blaCTX-M-15)	Yes
S1-ESP-03	Native	CTX-M-15	468	100	Yes	Positive	Positive (blaCTX-M-15)	Yes
S1-GBR-01	Native	ND	NA	NA	NA	Negative	Negative	Yes
S1-GBR-03	Native	ND	NA	NA	NA	Negative	Negative	Yes
S1-GER-01	Native	ND	NA	NA	NA	Negative	Negative	Yes
S1-GER-02	Native	ND	NA	NA	NA	Negative	Negative	Yes
S1-GER-03	Native	ND	NA	NA	NA	Negative	Negative	Yes
S1-GER-04	Native	ND	NA	NA	NA	Negative	Negative	Yes
S1-GER-05	Native	ND	NA	NA	NA	Negative	Negative	Yes
S1-GER-06	Native	ND	NA	NA	NA	Negative	Negative	Yes
S1-ITA-01	Native	ND	NA	NA	NA	Negative	Negative	Yes
S1-NED-01	Native	ND	NA	NA	NA	Negative	Negative	Yes
	Pre-enriched	DHA-4	16	64.21	No	Positive	Positive (blaDHA-4-like)	Yes
S1-SRB-02	Native	ND	NA	NA	NA	Negative	Positive (blaCTX-M-15)	No	Full length blaCTX-M-15 match with ResFinder
Note. ND, not detected; NA, not available.
a Best hits correspond to protein homology sequence matches with more than >60% coverage as reported by the CARD-RGI output.
b Number of fully mapped reads reported by CARD-RGI output.
c Average percent coverage of the mapping alignment to the protein homology sequence as reported by the CARD-RGI output.
d A perfect hit corresponds to an average percent coverage of 100%.
e If a blaCTX-M or blaDHA gene is detected with CARD-RGI with >60% coverage, the result is positive.
f The results from the ResFinder screening pipeline in this study (see Table 1).
g A "yes" corresponds to a match result from CARD-RGI and Resfinder screening (i.e., protein homology sequence matches nucleotide sequence); "partial" corresponds to the detection of different genes or protein homologs between
the CARD-RGI and ResFinder screening; "no" corresponds to the detection of blaCTX-M or blaDHA genes by only one screening tool.

## Sheet: Subsampling screen
File S1-G. ResFinder screening for blaCTX-M and blaDHA genes (>60% identity and coverage) at different sequencing depths.
Sample	SMS type	Total reads a	blaCTX-M or blaDHA genes identified (>60% ID/COV) b	10% total reads c	10% total reads results (>60% ID/COV) d	20% total reads e	20% total reads results (>60% ID/COV) f	40% total reads g	40% total reads results (>60% ID/COV) h	60% total reads i	60% total reads results (>60% ID/COV) j	80% total reads k	80% total reads results (>60% ID/COV) l
S1-CAM-02	Native	10026476	blaCTX-M-98-like (77.05% ID, 77.17% COV)	1.00265e+06	ND	2.0053e+06	ND	4.01059e+06	ND	6.01589e+06	ND	8.02118e+06	blaCTX-M-98-like (77.05% ID, 77.17% COV)
S1-IVC-02	Native	10105546	blaCTX-M-24	1.01055e+06	ND	2.02111e+06	blaCTX-M-14-like (70.55% ID, 70.66% COV)	4.04222e+06	blaCTX-M-14-like (96.92% ID, 97.03% COV)	6.06333e+06	blaCTX-M-24	8.08444e+06	blaCTX-M-24
S1-KEN-07	Native	9876510	blaCTX-M-15	987651	blaCTX-M-209-like (98.63% ID/COV)	1975302	blaCTX-M-15	3950604	blaCTX-M-15	5925906	blaCTX-M-15	7901208	blaCTX-M-15
S1-NGR-02	Native	9955026	blaCTX-M-15	995503	blaCTX-M-157-like (84.36% ID, 84.47% COV)	1.99101e+06	blaCTX-M-15	3.98201e+06	blaCTX-M-15	5.97302e+06	blaCTX-M-15	7.96402e+06	blaCTX-M-15
S1-IND-01	Native	24061626	blaCTX-M-33-like (89.84% ID, 89.95% COV)	2.40616e+06	ND	4.81233e+06	ND	9.62465e+06	blaCTX-M-33-like (61.87% ID, 61.87% COV)	1.4437e+07	blaCTX-M-33-like (66.78% ID, 66.89% COV)	1.92493e+07	blaCTX-M-33-like (84.36% ID, 84.59% COV)
S1-ESP-03	Native	10070033	blaCTX-M-15	1.007e+06	blaCTX-M-15	2.01401e+06	blaCTX-M-15	4.02801e+06	blaCTX-M-15	6.04202e+06	blaCTX-M-15	8.05603e+06	blaCTX-M-15
S1-SRB-02	Native	11689775	blaCTX-M-15	1.16898e+06	ND	2337955	blaCTX-M-142-like (96.80% ID/COV)	4675910	blaCTX-M-15	7013865	blaCTX-M-15	9351820	blaCTX-M-15
S1-CAM-01	Pre-enriched	11044172	blaCTX-M-117-like (92.58% ID/COV)	1.10442e+06	ND	2.20883e+06	blaCTX-M-42-like (65.98% ID/COV)	4.41767e+06	blaCTX-M-117-like (65.75% ID/COV)	6.6265e+06	blaCTX-M-117-like (88.24% ID/COV)	8.83534e+06	blaCTX-M-117-like (92.47 % ID, 92.58% COV)
		11044172	blaDHA-1	1.10442e+06	ND	2.20883e+06	ND	4.41767e+06	blaDHA-1-like (84.65% ID/COV)	6.6265e+06	blaDHA-1-like (94.65% ID/COV)	8.83534e+06	blaDHA-1
S1-CAM-02	Pre-enriched	21212350	blaCTX-M-27	2121235	blaCTX-M-27	4242470	blaCTX-M-27	8484940	blaCTX-M-27	12727410	blaCTX-M-27	16969880	blaCTX-M-27
		21212350	blaDHA-1	2121235	blaDHA-1	4242470	blaDHA-1	8484940	blaDHA-1	12727410	blaDHA-1	16969880	blaDHA-1
S1-CAM-04	Pre-enriched	12299537	blaCTX-M-27	1.22995e+06	blaCTX-M-27	2.45991e+06	blaCTX-M-27	4.91981e+06	blaCTX-M-27	7.37972e+06	blaCTX-M-27	9.83963e+06	blaCTX-M-27
		12299537	blaCTX-M-55-like (91.78% ID/COV)	1.22995e+06	blaCTX-M-55-like (74.43% ID/COV)	2.45991e+06	blaCTX-M-55-like (85.39% ID/COV)	4.91981e+06	blaCTX-M-55-like (85.39% ID/COV)	7.37972e+06	blaCTX-M-55-like (91.78% ID/COV)	9.83963e+06	blaCTX-M-55-like (91.78% ID/COV)
		12299537	blaDHA-1-like (86.49% ID, 86.67% COV)	1.22995e+06	ND	2.45991e+06	ND	4.91981e+06	ND	7.37972e+06	ND	9.83963e+06	blaDHA-1-like (60.09% ID, 60.26% COV)
S1-KEN-03	Pre-enriched	9717283	blaCTX-M-15	971728	blaCTX-M-15	1.94346e+06	blaCTX-M-15	3.88691e+06	blaCTX-M-15	5.83037e+06	blaCTX-M-15	7.77383e+06	blaCTX-M-15
S1-KEN-04	Pre-enriched	10636869	blaCTX-M-15	1.06369e+06	blaCTX-M-15	2.12737e+06	blaCTX-M-15	4.25475e+06	blaCTX-M-15	6.38212e+06	blaCTX-M-15	8.5095e+06	blaCTX-M-15
S1-KEN-05	Pre-enriched	12329386	blaCTX-M-27	1.23294e+06	blaCTX-M-27	2.46588e+06	blaCTX-M-27	4.93175e+06	blaCTX-M-27	7.39763e+06	blaCTX-M-27	9.86351e+06	blaCTX-M-27
S1-KEN-07	Pre-enriched	11822968	blaCTX-M-15	1.1823e+06	blaCTX-M-15	2.36459e+06	blaCTX-M-15	4.72919e+06	blaCTX-M-15	7.09378e+06	blaCTX-M-15	9.45837e+06	blaCTX-M-15
S1-CHI-01	Pre-enriched	8948188	blaCTX-M-15	894819	blaCTX-M-186-like (97.03% ID/COV)	1.78964e+06	blaCTX-M-15	3.57928e+06	blaCTX-M-15	5.36891e+06	blaCTX-M-15	7.15855e+06	blaCTX-M-15
S1-IND-01	Pre-enriched	10962586	blaCTX-M-15	1.09626e+06	blaCTX-M-15	2.19252e+06	blaCTX-M-15	4.38503e+06	blaCTX-M-15	6.57755e+06	blaCTX-M-15	8.77007e+06	blaCTX-M-15
S1-IND-02	Pre-enriched	10590373	blaCTX-M-15	1.05904e+06	blaCTX-M-117-like (64.04% ID/COV)	2.11807e+06	blaCTX-M-139-like (92.24% ID/COV)	4.23615e+06	blaCTX-M-208-like (96.92% ID/COV)	6.35422e+06	blaCTX-M-15	8.4723e+06	blaCTX-M-15
		10590373	blaDHA-1	1.05904e+06	blaDHA-1-like (90.88% ID, 90.96%COV	2.11807e+06	blaDHA-1-like (97.54% ID/COV)	4.23615e+06	blaDHA-1	6.35422e+06	blaDHA-1	8.4723e+06	blaDHA-1
S1-SRL-01	Pre-enriched	10297906	blaDHA-1	1.02979e+06	blaDHA-1	2.05958e+06	blaDHA-1	4.11916e+06	blaDHA-1	6.17874e+06	blaDHA-1	8.23832e+06	blaDHA-1
S1-THA-01	Pre-enriched	11583669	blaCTX-M-14	1.15837e+06	blaCTX-M-14	2.31673e+06	blaCTX-M-14	4.63347e+06	blaCTX-M-14	6.9502e+06	blaCTX-M-14	9.26694e+06	blaCTX-M-14
S1-ESP-02	Pre-enriched	11364258	blaCTX-M-15	1.13643e+06	blaCTX-M-15	2.27285e+06	blaCTX-M-15	4.5457e+06	blaCTX-M-15	6.81855e+06	blaCTX-M-15	9.09141e+06	blaCTX-M-15
Note. ND, not detected; ID, identity; COV, coverage; "-like" corresponds to non-perfect matches (<100% identity and converage).
a Total number of paired-end reads after decontamination (see Table S3).
b Screening results with the ResFinder pipeline used in this study considering all reads after decontamination. Only the results for blaCTX-M/DHA genes are shown above.
c 10% read subsample from total reads after decontamination.
d ResFinder screening results consider only 10% of the total reads after decontamination.
e 20% read subsample from total reads after decontamination.
f ResFinder screening results consider only 20% of the total reads after decontamination.
g 40% read subsample from total reads after decontamination.
h ResFinder screening results consider only 40% of the total reads after decontamination.
i 60% read subsample from total reads after decontamination.
j ResFinder screening results consider only 60% of the total reads after decontamination.
k 80% read subsample from total reads after decontamination.
l ResFinder screening results consider only 80% of the total reads after decontamination.

## Sheet: Rarefaction curve
File S1-H. ResFinder screening of all ARGs at different sequencing depths for rarefaction curve.
Sample	Depth	Perfect Matches a	Perfect counts	Partial Matches b	Partial counts	Total counts
S1-CAM-02	1	blaACI-1, blaOXA-347, blacfxA5, aac(6')-aph(2''), ant(6)-Ia*, aph(3')-III, sul2, tet(Q)*	8	blaCTX-M-98, catS, ere(D), erm(B), erm(F), lnu(B), lsa(E), mef(A)*, msr(D), sul1, tet(32), tet(40), tet(44)*, tet(M), tet(O)*, tet(O/32/O), tet(W)*, tet(X)*	18	26
S1-CAM-02	0.8	blaACI-1, blaOXA-347, blacfxA5, aac(6')-aph(2''), ant(6)-Ia*, aph(3')-III, sul2, tet(Q)*	8	blaCTX-M-98, catS, ere(D), erm(B), erm(F), erm(X), lnu(B), lsa(E), mef(A), msr(D), tet(32), tet(40), tet(44)*, tet(M), tet(O)*, tet(O/32/O), tet(W), tet(X)*	18	26
S1-CAM-02	0.6	blaACI-1, blaOXA-347, blacfxA5, aac(6')-aph(2''), ant(6)-Ia*, aph(3')-III, sul2, tet(Q)*	8	catS, ere(D), erm(B), erm(F), lnu(B), lsa(E), mef(A), sul1, tet(32), tet(40), tet(44), tet(M), tet(O)*, tet(O/32/O), tet(W), tet(X)*	16	24
S1-CAM-02	0.4	blaACI-1, blaOXA-347, blacfxA5, aac(6')-aph(2''), ant(6)-Ia*, aph(3')-III, erm(B), sul2, tet(Q)*	9	catS, ere(D), erm(F), lnu(B), mef(A), tet(32), tet(40), tet(44)*, tet(M), tet(O)*, tet(O/32/O), tet(Q), tet(W), tet(X)*	14	23
S1-CAM-02	0.2	blaACI-1, blaOXA-347, blacfxA5, aac(6')-aph(2''), ant(6)-Ia*, aph(3')-III, erm(B), sul2, tet(Q)*	9	catS, ere(D), erm(F), mef(A), sul1, tet(32), tet(40), tet(44), tet(M), tet(O)*, tet(O/32/O), tet(Q), tet(W), tet(X)	14	23
S1-CAM-02	0.1	aac(6')-aph(2''), ant(6)-Ia*, aph(3')-III, sul2, tet(Q)*	5	blaACI-1, blaOXA-347, blacfxA5, catS, ere(D), erm(B), erm(F), mef(A), tet(32), tet(40), tet(M), tet(O/32/O), tet(W), tet(X)	14	19
S1-IVC-02	1	blaOXA-347, blacfxA3, aac(6')-Ib-cr, aadA2, aadA5, aph(3')-Ia, aph(3')-III, aph(6)-Id, catP, dfrA12, dfrA17, erm(B)*, erm(F)*, qnrS1, sul2, tet(Q)*, tet(W)*	17	blaCTX-M-14, blaSHV-82, blacfxA6, aac(3)-IId, ant(6)-Ia*, aph(3'')-Ib, cat, catS, ClpL, ere(D), erm(G), erm(Q), erm(X), fosA, lnu(C), mdf(A), mef(A)*, mph(A), msr(D)*, OqxA, OqxB, qacE, sitABCD, sul1, tet(32), tet(40)*, tet(A), tet(B), tet(M), tet(O)*, tet(O/32/O), tet(O/W), tet(O/W/O)-1, tet(X)*, tetB(P)	35	52
S1-IVC-02	0.8	blaOXA-347, blacfxA3, aadA5, aph(3')-Ia, aph(3')-III, dfrA12, dfrA17, erm(B)*, erm(F)*, sul2, tet(Q)*, tet(W)*	12	blaCTX-M-14, blaSHV-82, blacfxA6, aac(3)-IId, aac(6')-Ib-cr*, aadA2, ant(6)-Ia*, aph(3'')-Ib, aph(6)-Id, cat, catP, catS, ClpL, ere(D), erm(G), erm(Q), lnu(C), mdf(A), mef(A)*, mph(A), msr(D)*, OqxA*, OqxB*, qacE, qnrS1, sitABCD, sul1, tet(32), tet(40)*, tet(A), tet(B), tet(M), tet(O)*, tet(O/32/O), tet(O/W), tet(O/W/O)-1, tet(X)	37	49
S1-IVC-02	0.6	blaOXA-347, blacfxA3, aadA5, aph(3')-III, dfrA17, erm(B)*, erm(F)*, sul2, tet(Q)*, tet(W)	10	blaCTX-M-14, blaSHV-82, blacfxA6, aac(3)-IIa, aac(6')-Ib-cr*, aadA2, ant(6)-Ia*, aph(3')-Ia, aph(3'')-Ib, aph(6)-Id, cat, catP, ClpL, dfrA12, ere(D), erm(G), erm(Q), erm(X), fosA, lnu(C), mdf(A), mef(A)*, mph(A), msr(D)*, OqxA*, OqxB*, qacE, qnrS1, sitABCD, sul1, tet(32), tet(40)*, tet(A), tet(B), tet(M), tet(O)*, tet(O/32/O), tet(X)	38	48
S1-IVC-02	0.4	blaOXA-347, blacfxA3, aph(3')-III, erm(B), sul2, tet(Q)*, tet(W)	7	blaCTX-M-14, blaSHV-103, blacfxA6, aac(3)-IId, aac(6')-Ib-cr*, aadA2, aadA5, ant(6)-Ia*, aph(3')-Ia, aph(3'')-Ib, aph(6)-Id, cat, catP, dfrA12, dfrA17, ere(D), erm(F), erm(G), erm(Q), lnu(C), mdf(A), mef(A)*, mph(A), msr(D)*, OqxB*, qacE, qnrS1, sitABCD, sul1, tet(32), tet(40)*, tet(A), tet(B), tet(O)*, tet(O/32/O), tet(X)	36	43
S1-IVC-02	0.2	blaOXA-347, blacfxA3, aph(3')-III, erm(B), tet(W)	5	blaCTX-M-14, blacfxA6, aac(3)-IId, aac(6')-Ib-cr*, aadA5, ant(6)-Ia, aph(3'')-Ib, aph(6)-Id, cat, dfrA12, ere(D), erm(F), erm(G), lnu(C), mef(A)*, mph(A), msr(D)*, qacE, sitABCD, sul1, sul2, tet(32), tet(40), tet(O)*, tet(O/32/O), tet(Q)*, tet(X)	27	32
S1-IVC-02	0.1	erm(B)	1	blaOXA-347, blacfxA3, blacfxA6, ant(6)-Ia, aph(3')-III, cat, dfrA12, ere(D), erm(F), erm(G), mef(A), mph(A), msr(D)*, sul1, sul2, tet(32), tet(40), tet(O), tet(O/32/O), tet(Q)*, tet(W), tet(X)	22	23
S1-KEN-07	1	blaCTX-M-15, blaTEM-1B, aph(3'')-Ib, aph(6)-Id, dfrA17, erm(F)*, erm(T), lnu(B), mph(A), sul2, tet(B)	11	blacfxA3, aac(6')-aph(2''), ant(6)-Ia, aph(3')-III, catS, erm(G)*, lnu(C), lsa(E), mdf(A), mef(A)*, msr(D)*, qacE, sitABCD, tet(32)*, tet(40)*, tet(M), tet(O)*, tet(O/32/O), tet(Q)*, tet(W), tet(X)	21	32
S1-KEN-07	0.8	blaCTX-M-15, blaTEM-1B, aph(3'')-Ib, aph(6)-Id, dfrA17, erm(F)*, erm(T), lnu(B), mph(A), sul2, tet(32)*, tet(B)	12	blacfxA, aac(6')-aph(2''), ant(6)-Ia, aph(3')-III, erm(G)*, lnu(C), lsa(E), mdf(A), mef(A)*, msr(D)*, qacE, sitABCD, tet(40)*, tet(M), tet(O)*, tet(O/32/O), tet(Q)*, tet(W), tet(X)*	19	31
S1-KEN-07	0.6	blaCTX-M-15, blaTEM-1B, aph(3'')-Ib, aph(6)-Id, dfrA17, erm(F), lnu(B), mph(A), sul2, tet(B)	10	aac(6')-aph(2''), ant(6)-Ia, aph(3')-IIIa, erm(G)*, erm(T), lsa(E), mdf(A), mef(A)*, msr(D)*, sitABCD, tet(32)*, tet(40), tet(M), tet(O)*, tet(O/32/O), tet(Q)*, tet(W), tet(X)	18	28
S1-KEN-07	0.4	blaCTX-M-15, blaTEM-1B, aph(3'')-Ib, aph(6)-Id, dfrA17, erm(F), lnu(B), mph(A), sul2, tet(32)*, tet(B), tet(O/32/O)	12	aac(6')-aph(2''), ant(6)-Ia, aph(3')-III, erm(G)*, erm(T), lsa(E), mdf(A), mef(A)*, msr(D)*, sitABCD, tet(40)*, tet(M), tet(O)*, tet(Q)*, tet(W), tet(X)	16	28
S1-KEN-07	0.2	blaCTX-M-15, blaTEM-1B, aph(3'')-Ib, aph(6)-Id, dfrA17, mph(A), sul2, tet(32), tet(B)	9	ant(6)-Ia, aph(3')-III, erm(F), erm(G)*, lnu(B), lnu(C), lsa(E), mdf(A), mef(A)*, msr(D)*, qacE, sitABCD, tet(40), tet(M), tet(O)*, tet(O/32/O), tet(Q)*, tet(W), tet(X)	19	28
S1-KEN-07	0.1	blaTEM-1B, aph(3'')-Ib, aph(6)-Id, dfrA17, mph(A), sul2, tet(B)	7	blaCTX-M-209, ant(6)-Ia, erm(G), lnu(B), lnu(C), lsa(E), mdf(A), mef(A), msr(D), sitABCD, tet(32), tet(40), tet(M), tet(O), tet(O/32/O), tet(Q)*, tet(W)	17	24
S1-NGR-02	1	blaCTX-M-15, blaTEM-1B, blaOXA-1, blaACI-1, blacfxA3, aph(3')-III, dfrA7*, mef(A)*, tet(A), tet(B), tet(Q)*, tet(O/32/O)	12	blaACT-4, aac(6')-aph(2''), aadA1, ant(3'')-Ia, ant(6)-Ia, aph(3'')-Ib, aph(6)-Id, cat, catA1, catS, erm(B)*, erm(F), erm(Q), erm(X), fosA*, fosA2, lnu(C), mdf(A), msr(D), OqxB, qacE, sul1, tet(32), tet(40)*, tet(A), tet(O)*, tet(W)*, tet(X)	28	40
S1-NGR-02	0.8	blaCTX-M-15, blaOXA-1, blaACI-1, blacfxA3, blaTEM-1B, aph(3')-III, dfrA7*, tet(A), tet(B), tet(O/32/O), tet(Q)*, tet(W)*	12	blaACT-4, aac(6')-aph(2''), ant(3'')-Ia, ant(6)-Ia, aph(6)-Id, cat, catA1, catS, erm(B), erm(F), erm(X), fosA*, fosA2, lnu(C), mdf(A), mef(A)*, msr(D), qacE, sul1, tet(32), tet(40)*, tet(O)*, tet(X)	23	35
S1-NGR-02	0.6	blaCTX-M-15, blaOXA-1, blaTEM-1B, blaACI-1, blacfxA3, aph(3')-III, dfrA7*, mef(A), tet(A), tet(B)	10	blaACT-4, aac(6')-aph(2''), ant(3'')-Ia, ant(6)-Ia, cat, catA1, catS, erm(B), erm(F), erm(X), fosA*, lnu(C), mdf(A), msr(D), OqxB*, qacE, sul1, tet(32), tet(40)*, tet(O)*, tet(O/32/O), tet(Q)*, tet(W), tet(X)	24	34
S1-NGR-02	0.4	blaCTX-M-15, blaOXA-1, blaTEM-1B, ant(6)-Ia, dfrA7, tet(B)	6	blaACT-10, blaACI-1, blacfxA3, aac(6')-aph(2''), ant(3'')-Ia, aph(3'')-Ib, aph(3')-IIIa, cat, catA1, catS, erm(B), erm(F), erm(X), fosA*, lnu(C), mdf(A), mef(A)*, msr(D), qacE, sul1, tet(40)*, tet(A), tet(O/32/O), tet(Q)*, tet(W), tet(X)	26	32
S1-NGR-02	0.2	blaCTX-M-15, blaOXA-1, tet(A), tet(B)	4	blaTEM-1B, blaACI-1, blacfxA3, aac(6')-aph(2''), ant(3'')-Ia, ant(6)-Ia, aph(3')-IIIa, cat, catA1, dfrA7, erm(B), erm(F), erm(X), fosA, lnu(C), mdf(A), mef(A), msr(D), qacE, sul1, tet(40), tet(O), tet(O/32/O), tet(Q)*, tet(W), tet(X)	26	30
S1-NGR-02	0.1	blaOXA-1	1	blaCTX-M-157, blaTEM-1B, blaACI-1, blacfxA2, ant(3'')-Ia, cat, catA1, catS, dfrA7, erm(B), fosA, lnu(C), mdf(A), qacE, sul1, tet(40), tet(A), tet(B), tet(O), tet(O/32/O), tet(Q)*, tet(W), tet(X)	23	24
S1-IND-01	1	blacfxA3, ant(6)-Ia*, cfr(C), erm(B), sul2, tet(Q)*, tet(W)*	7	blaCTX-M-33, blaOXY-1-2, blacfxA6, aadA5, aph(3')-III, cat, catS, ClpL, dfrA17, ere(D), erm(F)*, fosA, lnu(B), lnu(C), lsa(A)*, lsa(E), mdf(A), mef(A), qacE, qnrS1, sitABCD, sul1, tet(32)*, tet(40)*, tet(44), tet(L), tet(M), tet(O)*, tet(O/32/O), tet(W/32/O), tet(X)	31	38
S1-IND-01	0.8	blacfxA3, ant(6)-Ia*, erm(B), sul2, tet(Q)*, tet(W)*	6	blaCTX-M-33, blaOXY-1-2, blacfxA6, aadA5, aph(3')-III, cat, catS, cfr(C), ClpL, dfrA17, ere(D), erm(F)*, fosA, lnu(B), lnu(C), lsa(A)*, lsa(E), mdf(A), mef(A), qacE, sitABCD, sul1, tet(32)*, tet(40)*, tet(44), tet(L), tet(M), tet(O)*, tet(O/32/O), tet(W/32/O), tet(X)	31	37
S1-IND-01	0.6	ant(6)-Ia*, cfr(C), erm(B), sul2, tet(O/32/O), tet(Q)*, tet(W)	7	blaCTX-M-33, blaOXY-1-2, blacfxA3, blacfxA6, aadA5, aph(3')-III, cat, catS, ClpL, dfrA17, ere(D), erm(F)*, lnu(B), lnu(C), lsa(A)*, lsa(E), mdf(A), mef(A), qacE, sitABCD, tet(32)*, tet(40)*, tet(44), tet(L), tet(M), tet(O)*, tet(W/32/O), tet(X)	28	35
S1-IND-01	0.4	ant(6)-Ia*, erm(B), sul2, tet(Q)*, tet(W)	5	blaCTX-M-33, blacfxA, blacfxA6, aadA5, cat, catS, cfr(C), ClpL, dfrA17, ere(D), erm(F)*, fosA, lnu(C), lsa(A), mdf(A), mef(A), qacE, sitABCD, tet(32)*, tet(40), tet(44), tet(L), tet(M), tet(O), tet(O/32/O), tet(W/32/O), tet(X)	27	32
S1-IND-01	0.2	ant(6)-Ia, erm(B), sul2, tet(Q)*, tet(W)	5	blacfxA3, blacfxA6, aadA5, cat, catS, cfr(C), ClpL, ere(D), erm(F)*, lsa(A), mdf(A), mef(A), sitABCD, tet(32), tet(40), tet(M), tet(O)*, tet(O/32/O), tet(W/32/O), tet(X)*	20	25
S1-IND-01	0.1	ant(6)-Ia, erm(B), tet(Q)*, tet(W)	4	blacfxA, blacfxA6, aadA5, cat, catS, ClpL, ere(D), erm(F), lsa(A), mdf(A), mef(A), sitABCD, sul2, tet(32), tet(40), tet(O/32/O), tet(W/32/O), tet(X)	18	22
S1-ESP-03	1	blaCTX-M-15, blaACI-1, blaOXA-347, blacfxA4, ant(6)-Ia*, aph(3')-III, erm(B), erm(F), qnrS1, tet(32), tet(W)*	11	blacfxA6, aac(6')-II, ant(6)-Ib, cat, catP, ClpL, lnu(C), lsa(A), mdf(A), mef(A)*, msr(C), qacE, rmtF, sitABCD, tet(40), tet(44)*, tet(A), tet(O)*, tet(Q)*, tet(X), tet(X6)	21	32
S1-ESP-03	0.8	blaCTX-M-15, blaACI-1, blaOXA-347, blacfxA3, ant(6)-Ia*, aph(3')-III, erm(F), qnrS1, tet(32), tet(W)*	10	blacfxA6, aac(6')-II, ant(6)-Ib, cat, ClpL, erm(B), lnu(C), lsa(A), mdf(A), mef(A)*, msr(C), rmtF, sitABCD, tet(40), tet(44)*, tet(A), tet(O)*, tet(O/32/O), tet(Q)*, tet(X), tet(X6)	21	31
S1-ESP-03	0.6	blaCTX-M-15, blaACI-1, blaOXA-347, blacfxA4, ant(6)-Ia*, aph(3')-III, erm(F), qnrS1, tet(32), tet(W)*	10	blacfxA6, aac(6')-II, cat, catP, ClpL, erm(B), lnu(C), lsa(A), mdf(A), mef(A), msr(C), rmtF, sitABCD, tet(40), tet(44)*, tet(O)*, tet(O/32/O), tet(Q)*, tet(X6)	19	29
S1-ESP-03	0.4	blaCTX-M-15, blaACI-1, blacfxA3, ant(6)-Ia*, aph(3')-III, erm(F), qnrS1, tet(32), tet(W)*	9	blaOXA-347, blacfxA6, aac(6')-II, cat, ClpL, erm(B), lnu(C), lsa(A), mdf(A), mef(A), sitABCD, tet(40), tet(44)*, tet(O)*, tet(O/32/O), tet(Q)*, tet(W/32/O), tet(X5)	18	27
S1-ESP-03	0.2	blaCTX-M-15, aph(3')-III, erm(F), qnrS1, tet(32), tet(W)	6	blaACI-1, blaOXA-347, blacfxA4, blacfxA6, ant(6)-Ia, cat, ClpL, lnu(C), mdf(A), sitABCD, tet(44), tet(O)*, tet(O/32/O), tet(Q)*, tet(X6)	15	21
S1-ESP-03	0.1	blaCTX-M-15, aph(3')-III, qnrS1, tet(32)	4	blaACI-1, blaOXA-347, blacfxA4, blacfxA6, ant(6)-Ia, ClpL, erm(F), lnu(C), mdf(A), sitABCD, tet(44), tet(O/32/O), tet(Q)*, tet(W)	14	18
S1-SRB-02	1	blaCTX-M-15, aac(6')-aph(2''), ant(6)-Ia, aph(3')-III, erm(B)*, erm(F), erm(Q), qnrS1	8	blaACI-1, blacfxA4, blacfxA6, ant(6)-Ib, cat, catS, cfr(B)*, Cfr(E), ClpL, erm(G), lnu(C), mdf(A), mef(A)*, msr(D), sitABCD, tet(32)*, tet(40)*, tet(B), tet(O)*, tet(O/32/O), tet(O/W), tet(Q)*, tet(W)*, tet(X), tetA(46)	25	33
S1-SRB-02	0.8	blaCTX-M-15, aac(6')-aph(2''), aph(3')-III, erm(B)*, erm(F), erm(Q)	6	blaACI-1, blacfxA4, blacfxA6, ant(6)-Ia, ant(6)-Ib, cat, catS, cfr(B)*, Cfr(E), erm(G), lnu(C), mdf(A), mef(A), msr(D), qnrS1, sitABCD, tet(32)*, tet(40), tet(B), tet(O)*, tet(O/32/O), tet(Q)*, tet(W)*, tet(X), tetA(46)	25	31
S1-SRB-02	0.6	blaCTX-M-15, aac(6')-aph(2''), ant(6)-Ia, aph(3')-III, erm(B), erm(F), erm(Q)	7	blaACI-1, blacfxA4, blacfxA6, ant(6)-Ib, cat, catS, Cfr(E), erm(G), mdf(A), mef(A), qnrS1, sitABCD, tet(32), tet(40), tet(B), tet(O)*, tet(Q)*, tet(W), tet(X), tetA(46)	20	27
S1-SRB-02	0.4	blaCTX-M-15, aac(6')-aph(2''), ant(6)-Ia, aph(3')-III, erm(B)*, erm(F), erm(Q)	7	blaACI-1, blacfxA, blacfxA6, cat, catS, Cfr(E), erm(G), mdf(A), qnrS1, tet(32), tet(40), tet(O)*, tet(Q)*, tet(W)*, tet(X), tetA(46)	16	23
S1-SRB-02	0.2	aac(6')-aph(2''), ant(6)-Ia, erm(B), erm(F), erm(Q), tet(W)	6	blaCTX-M-142, blaACI-1, blacfxA, blacfxA6, aph(3')-III, cat, erm(G), mdf(A), qnrS1, tet(40), tet(O), tet(O/32/O), tet(Q)*, tet(X)	14	20
S1-SRB-02	0.1	erm(B)*, erm(F)	2	blaACI-1, blacfxA, blacfxA6, aac(6')-aph(2''), ant(6)-Ia, aph(3')-IIIa, erm(G), erm(Q), tet(40), tet(O), tet(Q)*, tet(W), tet(X)	13	15
S1-CAM-01 (Pre-enriched SMS)	1	blaDHA-1, blaTEM-1B, aadA5, ant(6)-Ia*, aph(3')-III, aph(6)-Id, dfrA14*, dfrA17, dfrA7, dfrA8, erm(B)*, erm(F)*, fosA4, lnu(F), mph(A), qnrS1, sul2, sul3, tet(L), tet(Q)*, tet(W)*	21	blaCTX-M-117, blaOXA-347, blaTEM-215, blacfxA3, mcr-1.26, aac(3)-IId, aac(3)-VIa, aac(6')-IIh, aadA1*, aadA2, ant(3'')-Ia, aph(3')-Ia, aph(3'')-Ib, cat, catP, catS, cfr(C), ClpL, cmlA1, dfrA12, erm(G), erm(T), fexA, floR, fosA7, fosB, lnu(C), lsa(A), mdf(A), mef(A)*, mef(B), msr(D)*, npmA, optrA, qacE, qnrB4, sitABCD, sul1, tet(32), tet(40), tet(A)*, tet(M)*, tet(O)*, tet(O/32/O), tet(X)*, tetB(P)	46	67
S1-CAM-01 (Pre-enriched SMS)	0.8	blaDHA-1, blaTEM-1B, aadA5, ant(6)-Ia*, aph(6)-Id, dfrA14*, dfrA17, dfrA7, dfrA8, erm(B)*, erm(F)*, fosA4, lnu(F), mph(A), qnrS1, sul2, sul3, tet(L), tet(M)*, tet(Q)*, tet(W)*	21	blaCTX-M-117, blaOXA-347, blaTEM-215, blacfxA3, mcr-1.26, aac(3)-IId, aac(3)-VIa, aac(6')-IIh, aadA1, aadA12, aadA2, ant(3'')-Ia, aph(3')-Ia, aph(3'')-Ib, aph(3')-III, cat, catS, cfr(C), ClpL, cmlA1, dfrA12, erm(G), erm(T), fexA, floR, fosA7, fosB, lnu(C), lsa(A), mdf(A), mef(A)*, mef(B), msr(D)*, optrA, qacE, qnrB4, sitABCD, sul1, tet(32), tet(40), tet(A)*, tet(O)*, tet(O/32/O), tet(X)*, tetB(P)	45	66
S1-CAM-01 (Pre-enriched SMS)	0.6	blaTEM-1B, ant(6)-Ia, aph(6)-Id, dfrA14*, dfrA17, dfrA7, erm(B), erm(F), fosA4, lnu(F), mph(A), qnrS1, sul2, sul3, tet(L), tet(Q)*, tet(W)*	17	blaCTX-M-117, blaDHA-1, blaOXA-347, blaTEM-215, blacfxA, aac(3)-IIa, aac(3)-VIa, aac(6')-IIh, aadA1*, aadA2, aadA5, ant(3'')-Ia, aph(3'')-Ib, aph(3')-III, cat, catP, catS, cfr(C), ClpL, cmlA1, dfrA12, dfrA8, erm(G), fexA, floR, fosB, lnu(C), lsa(A), mcr-1.26, mdf(A), mef(A)*, msr(D)*, optrA, qacE, qnrB4, sitABCD, sul1, tet(32), tet(40), tet(A)*, tet(M)*, tet(O)*, tet(O/32/O), tet(X)	44	61
S1-CAM-01 (Pre-enriched SMS)	0.4	blaTEM-1B, aadA5, ant(6)-Ia*, aph(6)-Id, dfrA14, erm(B)*, erm(F), fosA4, lnu(F), mph(A), qnrS1, sul2, sul3, tet(L), tet(M)*, tet(Q)*, tet(W)*	17	blaCTX-M-117, blaDHA-1, blaTEM-215, blacfxA, aac(3)-IId, aac(6')-IIh, aadA1*, aadA12, aadA2, ant(3'')-Ia, aph(3'')-Ib, aph(3')-III, cat, catS, cfr(C), ClpL, cmlA1, dfrA12, dfrA17, dfrA7, erm(G), fexA, floR, fosB, lnu(C), lsa(A), mdf(A), mef(A), msr(D)*, qacE, qnrB4, sitABCD, sul1, tet(32), tet(40), tet(A)*, tet(O), tet(O/32/O), tet(X)*	39	56
S1-CAM-01 (Pre-enriched SMS)	0.2	blaTEM-1B, ant(6)-Ia, aph(6)-Id, dfrA14*, erm(B), erm(F), fosA4, lnu(F), qnrS1, sul2, sul3, tet(L), tet(W)	13	blaCTX-M-42, blaOXA-347, blaTEM-215, blacfxA3, aac(3)-IId, aac(6')-IIh, aadA1*, aadA12, aadA5, ant(3'')-Ia, aph(3'')-Ib, cat, catS, ClpL, cmlA1, dfrA7, erm(G), floR, fosB, lnu(C), lsa(A), mdf(A), mef(A), mph(A), qacE, sitABCD, sul1, tet(40), tet(A), tet(M), tet(O/32/O), tet(Q)*, tet(X)	33	46
S1-CAM-01 (Pre-enriched SMS)	0.1	blaTEM-1B, ant(6)-Ia, aph(6)-Id, dfrA14, erm(B), erm(F), fosA4, lnu(F), qnrS1, sul2, sul3, tet(L), tet(Q)*	13	blacfxA2, aac(3)-IId, aac(6')-IIh, ant(3'')-Ia, aph(3'')-Ib, catS, ClpL, cmlA1, dfrA12, dfrA17, erm(G), floR, lnu(C), mdf(A), mef(A), mph(A), sitABCD, sul1, tet(40), tet(A), tet(M), tet(O/32/O), tet(W), tet(X)	24	37
S1-CAM-02 (Pre-enriched SMS)	1	blaCTX-M-27, blaDHA-1, blaACI-1, blaOXA-347, blacfxA5, aac(6')-aph(2''), ant(6)-Ia*, aph(3'')-Ib, aph(3')-III, aph(6)-Id, dfrA17, mph(A), qnrB4, sul1*, tet(A), tet(Q)*, tet(W)*	17	aadA5, aph(2'')-If, catS, ere(D), erm(B)*, erm(F), erm(G), lnu(C), mdf(A), mef(A), msr(D), qacE, sitABCD, sul2, tet(32), tet(40), tet(44)*, tet(M), tet(O)*, tet(O/32/O), tet(X)*	21	38
S1-CAM-02 (Pre-enriched SMS)	0.8	blaCTX-M-27, blaDHA-1, blaOXA-347, blaACI-1, blacfxA5, aac(6')-aph(2''), ant(6)-Ia*, aph(3'')-Ib, aph(3')-III, aph(6)-Id, dfrA17, mph(A), qnrB4, sul1*, tet(A), tet(Q)*, tet(W)*	17	aph(2'')-If, catS, ere(D), erm(B)*, erm(F), erm(G), mdf(A), mef(A), msr(D), qacE, sitABCD, sul2, tet(32), tet(40), tet(44)*, tet(M), tet(O)*, tet(O/32/O), tet(X)*	19	36
S1-CAM-02 (Pre-enriched SMS)	0.6	blaCTX-M-27, blaDHA-1, blaOXA-347, blaACI-1, blacfxA5, aac(6')-aph(2''), ant(6)-Ia*, aph(3'')-Ib, aph(3')-III, aph(6)-Id, dfrA17, mph(A), qnrB4, sul1*, tet(A), tet(Q)*, tet(W)*	17	aph(2'')-If, catS, ere(D), erm(B)*, erm(F), erm(G), mdf(A), mef(A), msr(D), qacE, sitABCD, sul2, tet(32), tet(40), tet(44)*, tet(M), tet(O)*, tet(O/32/O), tet(X)*	19	36
S1-CAM-02 (Pre-enriched SMS)	0.4	blaCTX-M-27, blaDHA-1, blaOXA-347, blaACI-1, blacfxA5, aac(6')-aph(2''), ant(6)-Ia*, aph(3'')-Ib, aph(3')-III, aph(6)-Id, dfrA17, mph(A), qnrB4, sul1, tet(A), tet(Q)*, tet(W)*	17	aadA5, catS, ere(D), erm(B), erm(F), erm(G), mdf(A), mef(A), qacE, sitABCD, sul2, tet(32), tet(40), tet(44), tet(M), tet(O)*, tet(O/32/O), tet(X)*	18	35
S1-CAM-02 (Pre-enriched SMS)	0.2	blaCTX-M-27, blaDHA-1, blaOXA-347, blaACI-1, blacfxA5, aac(6')-aph(2''), ant(6)-Ia*, aph(3'')-Ib, aph(3')-III, aph(6)-Id, dfrA17, mph(A), qnrB4, tet(A), tet(Q)*, tet(W)*	16	catS, ere(D), erm(B), erm(F), mdf(A), mef(A), qacE, sitABCD, sul1, sul2, tet(32), tet(40), tet(44), tet(M), tet(O)*, tet(O/32/O), tet(X)	17	33
S1-CAM-02 (Pre-enriched SMS)	0.1	blaCTX-M-27, blaDHA-1, blaOXA-347, blacfxA5, aac(6')-aph(2''), ant(6)-Ia*, aph(3'')-Ib, aph(3')-III, aph(6)-Id, dfrA17, mph(A), qnrB4, tet(Q)*, tet(W)	14	blaACI-1, catS, ere(D), erm(B), erm(F), mdf(A), mef(A), qacE, sitABCD, sul1, sul2, tet(32), tet(40), tet(44), tet(A), tet(M), tet(O), tet(O/32/O), tet(X)	19	33
S1-CAM-04 (Pre-enriched SMS)	1	blaCTX-M-27, blaTEM-1B, blacfxA3, aadA5, ant(6)-Ia, aph(2'')-If, aph(3'')-Ib, aph(6)-Id, dfrA14, dfrA17, erm(B), mph(A), qnrS1, sul1, sul2, tet(40), tet(A), tet(D), tet(W)*	19	blaCTX-M-55, blaDHA-1, blaCARB-2, blaACI-1, blaOXA-347, blacepA-29, aac(3)-IIa, aadA2, ant(3'')-Ia, aph(3')-III, catA1, cfr(B)*, cfr(C), cmlA1, dfrA7*, ere(D), erm(F), erm(T), floR, lnu(C), mdf(A), mef(A), msr(D), qacE, qnrB4, sitABCD, sul3, tet(32), tet(L), tet(M), tet(O)*, tet(O/32/O), tet(Q)*, tet(X)	34	53
S1-CAM-04 (Pre-enriched SMS)	0.8	blaCTX-M-27, blaTEM-1B, blacfxA3, aadA5, aph(3'')-Ib, aph(6)-Id, dfrA14, dfrA17, dfrA7*, erm(B), erm(F), mph(A), qnrS1, sul1, sul2, tet(A), tet(D)	17	blaCTX-M-55, blaDHA-1, blaCARB-2, blaACI-1, blaOXA-347, blacepA-29, aac(3)-IIa, aadA2, ant(6)-Ia, aph(2'')-If, catA1, cfr(B)*, cfr(C), cmlA1, ere(D), erm(T), floR, lnu(C), mdf(A), mef(A), qacE, qnrB4, sitABCD, sul3, tet(32), tet(40)*, tet(L), tet(M), tet(O)*, tet(O/32/O), tet(Q)*, tet(W)*, tet(X)	33	50
S1-CAM-04 (Pre-enriched SMS)	0.6	blaCTX-M-27, blaTEM-1B, blacfxA3, aadA5, aph(3'')-Ib, aph(6)-Id, dfrA17, erm(B), erm(F), mph(A), qnrS1, sul2, tet(A), tet(D)	14	blaCTX-M-55, blaACI-1, blaOXA-347, blacepA-29, aac(3)-IId, aadA2, ant(6)-Ia, aph(2'')-If, aph(3')-IIIa, catA1, cfr(B)*, cfr(C), cmlA1, dfrA14, dfrA7*, erm(T), lnu(C), mdf(A), mef(A), qacE, qnrB4, sitABCD, sul1, sul3, tet(32), tet(40), tet(L), tet(M), tet(O), tet(O/32/O), tet(Q)*, tet(W)*, tet(X)	33	47
S1-CAM-04 (Pre-enriched SMS)	0.4	blaCTX-M-27, blaTEM-1B, aadA5, aph(2'')-If, aph(3'')-Ib, aph(6)-Id, dfrA17, erm(B), mph(A), qnrS1, sul2, tet(A), tet(D)	13	blaCTX-M-55, blaACI-1, blaOXA-347, blacfxA3, aac(3)-IIa, ant(3'')-Ia, ant(6)-Ia, catA1, cfr(B)*, cmlA1, dfrA7, ere(D), erm(F), lnu(C), mdf(A), mef(A), qacE, qnrB4, sitABCD, sul1, sul3, tet(32), tet(40), tet(L), tet(M), tet(O), tet(O/32/O), tet(Q)*, tet(W)*, tet(X)	30	43
S1-CAM-04 (Pre-enriched SMS)	0.2	blaCTX-M-27, blaTEM-1B, aadA5, aph(3'')-Ib, aph(6)-Id, dfrA17, erm(B), mph(A), qnrS1, sul1, sul2, tet(A)	12	blaCTX-M-55, blaACI-1, blaOXA-347, blacfxA3, aac(3)-IId, ant(6)-Ia, aph(2'')-If, catA1, cfr(B)*, dfrA7, erm(F), lnu(C), mdf(A), qacE, sitABCD, tet(40), tet(D), tet(M), tet(O), tet(Q)*, tet(W)*, tet(X)	22	34
S1-CAM-04 (Pre-enriched SMS)	0.1	blaCTX-M-27, aadA5, aph(3'')-Ib, aph(6)-Id, mph(A), sul2	6	blaCTX-M-55, blaTEM-1B, blacfxA3, aph(2'')-If, catA1, cfr(B), dfrA17, erm(B), erm(F), lnu(C), mdf(A), qacE, qnrS1, sitABCD, sul1, tet(A), tet(D), tet(O/32/O), tet(Q)*	19	25
S1-KEN-03 (Pre-enriched SMS)	1	blaCTX-M-15, aadA5, ant(6)-Ia*, aph(3')-III, aph(6)-Id, dfrA17, erm(B), mph(A), qnrS1, sul1, sul2, tet(W)	12	blacfxA3, blacfxA6, aac(6')-aph(2''), aph(2'')-If, aph(3'')-Ib*, cat, erm(F), erm(X), mdf(A), nimA, nimE, qacE, tet(32), tet(40), tet(A)*, tet(M), tet(O), tet(O/32/O), tet(O/W), tet(Q)*, tet(X)	21	33
S1-KEN-03 (Pre-enriched SMS)	0.8	blaCTX-M-15, aadA5, ant(6)-Ia*, aph(3')-III, aph(6)-Id, dfrA17, erm(B), mph(A), qnrS1, sul1, sul2, tet(W)	12	blacfxA3, blacfxA6, aph(2'')-Ia, aph(2'')-If, aph(3'')-Ib*, cat, erm(F), erm(X), mdf(A), nimA, nimE, qacE, tet(32), tet(40), tet(A)*, tet(M), tet(O), tet(O/32/O), tet(O/W), tet(Q)*, tet(X)	21	33
S1-KEN-03 (Pre-enriched SMS)	0.6	blaCTX-M-15, aadA5, ant(6)-Ia*, aph(3')-III, aph(6)-Id, dfrA17, erm(B), mph(A), qnrS1, sul2, tet(A), tet(W)	12	blacfxA, blacfxA6, aph(2'')-Ia, aph(2'')-If, aph(3'')-Ib*, erm(F), erm(X), mdf(A), nimA, nimE, qacE, sul1, tet(32), tet(40), tet(M), tet(O), tet(O/32/O), tet(O/W), tet(Q)*, tet(X)	20	32
S1-KEN-03 (Pre-enriched SMS)	0.4	blaCTX-M-15, aadA5, aph(3')-III, aph(6)-Id, dfrA17, erm(B), mph(A), qnrS1, sul2, tet(A), tet(W)	11	blacfxA3, blacfxA6, ant(6)-Ia*, aph(3'')-Ib*, erm(F), erm(X), mdf(A), nimA, qacE, sul1, tet(32), tet(40), tet(O), tet(O/32/O), tet(O/W), tet(Q)*, tet(X)	17	28
S1-KEN-03 (Pre-enriched SMS)	0.2	blaCTX-M-15, aadA5, aph(3')-III, aph(6)-Id, dfrA17, erm(B), mph(A), qnrS1, sul1, sul2, tet(W)	11	blacfxA3, blacfxA6, ant(6)-Ia, aph(3'')-Ib*, erm(F), erm(X), mdf(A), nimA, nimE, qacE, tet(40), tet(A), tet(O/32/O), tet(Q), tet(Q)*	15	26
S1-KEN-03 (Pre-enriched SMS)	0.1	blaCTX-M-15, aadA5, aph(3')-III, aph(6)-Id, dfrA17, mph(A), qnrS1, sul2	8	blacfxA3, blacfxA6, ant(6)-Ia, aph(3'')-Ib*, erm(B), erm(X), mdf(A), nimA, nimE, qacE, sul1, tet(40), tet(A), tet(Q)*, tet(W)	15	23
S1-KEN-04 (Pre-enriched SMS)	1	blaCTX-M-15, blaTEM-1B, aadA5, ant(6)-Ia, aph(3')-III, aph(6)-Id, dfrA17, dfrA7, erm(F), mph(A), qnrS1, sul1, sul2*, tet(B), tet(Q)*, tet(W)*	16	blacfxA3, aac(6')-aph(2''), aph(3'')-Ib, cat, catA1, ClpL, erm(B), erm(G), lnu(C), mdf(A), mef(A)*, msr(C), msr(D)*, qacE, sitABCD, tet(32), tet(40)*, tet(A), tet(M), tet(O)*, tet(O/32/O), tet(X)*	22	38
S1-KEN-04 (Pre-enriched SMS)	0.8	blaCTX-M-15, blaTEM-1B, aadA5, aph(3')-III, aph(6)-Id, dfrA17, dfrA7, erm(F), mph(A), qnrS1, sul1, sul2, tet(A), tet(B), tet(Q)*, tet(W)*	16	blacfxA3, aac(6')-aph(2''), ant(6)-Ia, aph(3'')-Ib, cat, catA1, ClpL, erm(B), erm(G), lnu(C), mdf(A), mef(A)*, msr(C), msr(D)*, qacE, sitABCD, tet(32), tet(40)*, tet(O)*, tet(O/32/O), tet(X)	21	37
S1-KEN-04 (Pre-enriched SMS)	0.6	blaCTX-M-15, blaTEM-1B, aadA5, ant(6)-Ia, aph(6)-Id, dfrA17, dfrA7, erm(F), mph(A), qnrS1, sul1, sul2, tet(Q)*, tet(W)*	14	blacfxA3, aph(3'')-Ib, aph(3')-IIIa, cat, catA1, ClpL, erm(B), erm(G), lnu(C), mdf(A), mef(A)*, msr(D)*, qacE, sitABCD, tet(40)*, tet(A), tet(B), tet(O)*, tet(O/32/O), tet(X)	20	34
S1-KEN-04 (Pre-enriched SMS)	0.4	blaCTX-M-15, blaTEM-1B, aadA5, aph(6)-Id, dfrA17, dfrA7, erm(F), mph(A), qnrS1, sul1, sul2, tet(A), tet(Q)*, tet(W)*	14	blacfxA3, ant(6)-Ia, aph(3'')-Ib, aph(3')-III, cat, catA1, ClpL, erm(B), erm(G), lnu(C), mdf(A), mef(A)*, msr(D)*, qacE, sitABCD, tet(40)*, tet(B), tet(O)*, tet(O/32/O), tet(X)	20	34
S1-KEN-04 (Pre-enriched SMS)	0.2	blaCTX-M-15, blaTEM-1B, aadA5, aph(6)-Id, dfrA17, dfrA7, erm(F), mph(A), qnrS1, sul2, tet(Q)*	11	blacfxA3, ant(6)-Ia, aph(3'')-Ib, aph(3')-III, cat, catA1, ClpL, erm(B), erm(G), lnu(C), mdf(A), mef(A)*, msr(D)*, qacE, sitABCD, sul1*, tet(40), tet(A), tet(B), tet(O), tet(O/32/O), tet(W), tet(X)	23	34
S1-KEN-04 (Pre-enriched SMS)	0.1	blaCTX-M-15, blaTEM-1B, aadA5, aph(6)-Id, dfrA17, dfrA7, erm(F), mph(A), qnrS1, sul2, tet(W)	11	blacfxA3, ant(6)-Ia, aph(3'')-Ib, aph(3')-IIIa, cat, erm(B), erm(G), mdf(A), mef(A), msr(D), qacE, sitABCD, sul1, tet(40), tet(A), tet(O), tet(O/32/O), tet(Q)*, tet(X)	19	30
S1-KEN-05 (Pre-enriched SMS)	1	blaCTX-M-27, blacfxA3, aadA5, aph(3'')-Ib, aph(3')-III, aph(6)-Id*, dfrA17, mph(A), nimE, sul1*, sul2, tet(Q)*, tet(W)*	13	blacfxA, aac(6')-aph(2''), aac(6')-II, aac(6')-Iih, ant(6)-Ia, aph(2'')-If, ClpL, dfrA7, erm(B), erm(F)*, erm(T), erm(X), lnu(C), mdf(A), mef(A)*, msr(C)* , msr(D), qacE, sitABCD, tet(32), tet(40)*, tet(A), tet(L), tet(M), tet(O)*, tet(O/32/O)*, tet(O/W), tet(X)*	28	41
S1-KEN-05 (Pre-enriched SMS)	0.8	blaCTX-M-27, blacfxA3, aadA5, aph(3'')-Ib, aph(3')-III, aph(6)-Id, dfrA17, mph(A), nimE, sul1*, sul2, tet(Q)*, tet(W)*	13	blacfxA, aac(6')-aph(2''), aac(6')-II, aac(6')-IIh, ant(6)-Ia, aph(2'')-If, ClpL, dfrA7, erm(B), erm(F)*, erm(T), erm(X), mdf(A), mef(A)*, msr(C)*, msr(D), qacE, sitABCD, tet(32), tet(40)*, tet(A), tet(L), tet(M), tet(O)*, tet(O/32/O), tet(O/W), tet(X)*	27	40
S1-KEN-05 (Pre-enriched SMS)	0.6	blaCTX-M-27, blacfxA3, aadA5, aph(3'')-Ib, aph(3')-III, aph(6)-Id, dfrA17, mph(A), nimE, sul2, tet(A), tet(Q)*, tet(W)*	13	blacfxA, aac(6')-aph(2''), aac(6')-II, aac(6')-IIh, ant(6)-Ia, aph(2'')-If, ClpL, dfrA7, erm(B), erm(F)*, erm(T), erm(X), mdf(A), mef(A)*, msr(C)*, qacE, sitABCD, sul1, tet(32), tet(40)*, tet(L), tet(M), tet(O)*, tet(O/32/O), tet(X)*	25	38
S1-KEN-05 (Pre-enriched SMS)	0.4	blaCTX-M-27, blacfxA3, aadA5, aph(3'')-Ib, aph(3')-III, aph(6)-Id, dfrA17, mph(A), nimE, sul2, tet(Q)*, tet(W)	12	blacfxA, aac(6')-II, aac(6')-IIh, ant(6)-Ia, ClpL, dfrA7, erm(B), erm(F)*, erm(T), erm(X), mdf(A), mef(A), msr(C)*, qacE, sitABCD, sul1, tet(32), tet(40)*, tet(A), tet(L), tet(M), tet(O)*, tet(O/32/O), tet(X)	24	36
S1-KEN-05 (Pre-enriched SMS)	0.2	blaCTX-M-27, blacfxA3, aadA5, aph(3'')-Ib, aph(3')-III, aph(6)-Id, dfrA17, mph(A), nimE, sul1, sul2, tet(Q)*, tet(W)	13	blacfxA, aac(6')-II, aac(6')-IIh, ant(6)-Ia, ClpL, dfrA7, erm(F), erm(X), mdf(A), msr(C)*, qacE, sitABCD, tet(32), tet(40)*, tet(A), tet(L), tet(O)*, tet(O/32/O), tet(X)	19	32
S1-KEN-05 (Pre-enriched SMS)	0.1	blaCTX-M-27, blacfxA3, aadA5, aph(3'')-Ib, aph(3')-III, dfrA17, mph(A), nimE, sul2, tet(W)	10	aac(6')-II, ant(6)-Ia, aph(6)-Id, ClpL, erm(F), erm(X), mdf(A), msr(C), qacE, sitABCD, sul1, tet(40), tet(A), tet(O), tet(O/32/O), tet(Q)*, tet(X)	17	27
S1-KEN-07 (Pre-enriched SMS)	1	blaCTX-M-15, blaTEM-1B, aph(3'')-Ib, aph(6)-Id, dfrA17*, lnu(B), mph(A)*, sul2*, tet(B)	9	blacfxA3, aac(6')-aph(2''), ant(6)-Ia, aph(3')-III, erm(F), erm(G), erm(T), erm(X), lsa(E), mdf(A), mef(A)*, msr(D)*, sitABCD, sul1, tet(32)*, tet(40), tet(M), tet(O)*, tet(O/32/O), tet(Q)*, tet(W), tet(X)	22	31
S1-KEN-07 (Pre-enriched SMS)	0.8	blaCTX-M-15, blaTEM-1B, aph(3'')-Ib, aph(6)-Id, dfrA17, mph(A)*, sul2*, tet(B)	8	blacfxA3, aac(6')-aph(2''), ant(6)-Ia, aph(3')-III, erm(F), erm(G), erm(T), erm(X), lnu(B), lsa(E), mdf(A), mef(A)*, msr(D)*, sitABCD, sul1, tet(32), tet(40), tet(M), tet(O)*, tet(O/32/O), tet(Q)*, tet(W), tet(X)	23	31
S1-KEN-07 (Pre-enriched SMS)	0.6	blaCTX-M-15, blaTEM-1B, aph(3'')-Ib, aph(6)-Id, dfrA17, lnu(B), mph(A)*, sul2*, tet(B)	9	blacfxA3, aac(6')-aph(2''), ant(6)-Ia, aph(3')-IIIa, erm(G), lsa(E), mdf(A), mef(A), msr(D)*, sitABCD, tet(32), tet(40), tet(M), tet(O)*, tet(O/32/O), tet(Q)*, tet(W)	17	26
S1-KEN-07 (Pre-enriched SMS)	0.4	blaCTX-M-15, blaTEM-1B, aph(3'')-Ib, aph(6)-Id, dfrA17, mph(A)*, sul2*, tet(B)	8	blacfxA3, ant(6)-Ia, aph(3')-III, erm(G), lnu(B), lsa(E), mdf(A), mef(A), msr(D)*, sitABCD, tet(32), tet(40), tet(M), tet(O)*, tet(O/32/O), tet(Q)*, tet(W), tet(X)	18	26
S1-KEN-07 (Pre-enriched SMS)	0.2	blaCTX-M-15, blaTEM-1B, aph(3'')-Ib, aph(6)-Id, dfrA17, mph(A), sul2, tet(B)	8	ant(6)-Ia, erm(G), lnu(B), lsa(E), mdf(A), msr(D)*, sitABCD, tet(32), tet(40), tet(M), tet(O/32/O), tet(Q)*, tet(W)	13	21
S1-KEN-07 (Pre-enriched SMS)	0.1	blaCTX-M-15, blaTEM-1B, aph(3'')-Ib, aph(6)-Id, dfrA17, mph(A), sul2*, tet(B)	8	ant(6)-Ia, erm(G), mdf(A), msr(D), sitABCD, tet(32), tet(40), tet(O/32/O), tet(Q)*, tet(W)	10	18
S1-CHI-01 (Pre-enriched SMS)	1	blaCTX-M-15, blaTEM-1B, blaOXA-347, blacfxA3, aac(6')-aph(2''), aac(6')-Im, aadA5, ant(6)-Ia*, aph(3'')-Ib, aph(3')-III, aph(6)-Id, Cfr(E), dfrA7, erm(B)*, erm(G), nimE, npmA, qnrS1, sul2*, tet(Q)*, tet(W)*	21	aac(3)-IIa, aac(6')-II, aph(2'')-Ib, aph(2'')-If, cat, catP, cfr(C), ClpL, erm(A), erm(F)*, erm(X), lnu(C), mdf(A), mef(A), msr(C), qacE, sitABCD, sul1, tet(32)*, tet(40)*, tet(A)*, tet(M), tet(O)*, tet(O/32/O), tet(X)	25	46
S1-CHI-01 (Pre-enriched SMS)	0.8	blaCTX-M-15, blaTEM-1B, blaOXA-347, blacfxA3, aac(6')-aph(2''), aac(6')-Im, aadA5, ant(6)-Ia*, aph(3'')-Ib, aph(3')-III, aph(6)-Id, Cfr(E), dfrA7, erm(B)*, nimE, npmA, qnrS1, sul2*, tet(Q)*, tet(W)*	20	aac(3)-IIa, aac(6')-II, aph(2'')-Ib, aph(2'')-If, cat, catP, cfr(C), ClpL, erm(A), erm(F)*, erm(G), erm(X), lnu(C), mdf(A), mef(A), msr(C), qacE, sitABCD, sul1, tet(32)*, tet(40)*, tet(A), tet(M), tet(O)*, tet(O/32/O), tet(X)	26	46
S1-CHI-01 (Pre-enriched SMS)	0.6	blaCTX-M-15, blaTEM-1B, blaOXA-347, blacfxA3, aac(6')-aph(2''), aac(6')-Im, aadA5, ant(6)-Ia*, aph(3'')-Ib, aph(3')-III, aph(6)-Id, Cfr(E), dfrA7, erm(B)*, nimE, qnrS1, sul2*, tet(Q)*, tet(W)*	19	aac(3)-IIa, aac(6')-II, aph(2'')-Ib, aph(2'')-If, cat, cfr(C), ClpL, erm(F)*, erm(G), erm(X), lnu(C), mdf(A), mef(A), msr(C), qacE, sitABCD, sul1, tet(32)*, tet(40)*, tet(A), tet(M), tet(O)*, tet(O/32/O), tet(X)	24	43
S1-CHI-01 (Pre-enriched SMS)	0.4	blaCTX-M-15, blaTEM-1B, blaOXA-347, blacfxA3, aac(6')-aph(2''), aadA5, ant(6)-Ia*, aph(3'')-Ib, aph(3')-III, aph(6)-Id, dfrA7, erm(B)*, nimE, qnrS1, sul2*, tet(Q)*, tet(W)*	17	aac(6')-II, aac(6')-Im, aph(2'')-Ib, aph(2'')-If, cat, cfr(C), Cfr(E), ClpL, erm(F)*, erm(G), lnu(C), mdf(A), mef(A), npmA, qacE, sitABCD, sul1, tet(32)*, tet(40), tet(A), tet(M), tet(O)*, tet(O/32/O), tet(X)	24	41
S1-CHI-01 (Pre-enriched SMS)	0.2	blaCTX-M-15, blaTEM-1B, blacfxA3, aac(6')-aph(2''), ant(6)-Ia*, aph(3'')-Ib, aph(3')-III, aph(6)-Id, dfrA7, erm(B)*, nimE, qnrS1, sul2, tet(A), tet(Q)*, tet(W)	16	blaOXA-347, aac(6')-II, aac(6')-Im, aadA5, aph(2'')-Ib, aph(2'')-If, cfr(C), Cfr(E), ClpL, erm(F)*, erm(G), lnu(C), mdf(A), mef(A), npmA, qacE, sitABCD, sul1, tet(32), tet(40), tet(O/32/O), tet(X)	22	38
S1-CHI-01 (Pre-enriched SMS)	0.1	blaTEM-1B, blacfxA3, aac(6')-aph(2''), ant(6)-Ia, aph(3'')-Ib, aph(3')-III, aph(6)-Id, dfrA7, erm(B), nimE, sul2*, tet(A), tet(W)	13	blaCTX-M-186, blaOXA-347, aac(6')-Im, aadA5, aph(2'')-If, erm(F)*, mdf(A), mef(A), qacE, qnrS1, sitABCD, sul1, tet(32), tet(40), tet(O/32/O), tet(Q)*, tet(X)	17	30
S1-IND-01 (Pre-enriched SMS)	1	blaCTX-M-15, aac(6')-IIh, aadA5, ant(6)-Ia*, aph(3'')-Ib, dfrA17, erm(B)*, lnu(B), qnrS1, sul2, tet(L), tet(W)	12	blacfxA, blacfxA6, aac(6')-II, aph(6)-Id, ClpL, ere(D), erm(F)*, lnu(C), lsa(A)*, lsa(E), mdf(A), mef(A), mph(A), msr(C), qacE, sitABCD, sul1, tet(32), tet(40), tet(M)*, tet(O)*, tet(O/32/O), tet(Q)*, tet(S/M), tet(X), VanC1XY	26	38
S1-IND-01 (Pre-enriched SMS)	0.8	blaCTX-M-15, aac(6')-IIh, aadA5, ant(6)-Ia*, dfrA17, erm(B)*, lnu(B), qnrS1, sul2, tet(L), tet(W)	11	blacfxA, blacfxA6, aac(6')-II, aph(3'')-Ib, aph(6)-Id, ClpL, ere(D), erm(F)*, lnu(C), lsa(A)*, lsa(E), mdf(A), mef(A), mph(A), msr(C), qacE, sitABCD, sul1, tet(32), tet(40), tet(M)*, tet(O)*, tet(O/32/O), tet(Q)*, tet(X), VanC1XY	26	37
S1-IND-01 (Pre-enriched SMS)	0.6	blaCTX-M-15, aadA5, ant(6)-Ia*, dfrA17, erm(B)*, lnu(B), qnrS1, sul2, tet(L), tet(W)	10	blacfxA, blacfxA6, aac(6')-II, aac(6')-IIh, aph(3'')-Ib, aph(6)-Id, ClpL, ere(D), erm(F)*, lnu(C), lsa(A)*, lsa(E), mdf(A), mef(A), mph(A), msr(C), qacE, sitABCD, sul1, tet(32), tet(40), tet(M), tet(O)*, tet(O/32/O), tet(Q)*, tet(X), VanC1XY	27	37
S1-IND-01 (Pre-enriched SMS)	0.4	blaCTX-M-15, aac(6')-IIh, aadA5, ant(6)-Ia*, dfrA17, erm(B)*, lnu(B), qnrS1, sul2, tet(L), tet(Q)*, tet(W)	12	blacfxA, blacfxA6, aac(6')-II, aph(3'')-Ib, ClpL, ere(D), erm(F), lsa(A)*, lsa(E), mdf(A), mef(A), mph(A), msr(C), qacE, sitABCD, sul1, tet(32), tet(40), tet(M), tet(O)*, tet(O/32/O), tet(X), VanC1XY	23	35
S1-IND-01 (Pre-enriched SMS)	0.2	blaCTX-M-15, aadA5, ant(6)-Ia, dfrA17, lnu(B), qnrS1, sul2, tet(L), tet(W)	9	blacfxA3, blacfxA6, aac(6')-II, aac(6')-IIh, ClpL, erm(B), erm(F), lsa(A), lsa(E), mdf(A), mef(A), mph(A), msr(C), qacE, sitABCD, sul1, tet(40), tet(M), tet(O/32/O), tet(Q)*, tet(X), VanC1XY	22	31
S1-IND-01 (Pre-enriched SMS)	0.1	blaCTX-M-15, aadA5, ant(6)-Ia, dfrA17, qnrS1, tet(W)	6	blacfxA, blacfxA6, aac(6')-II, aph(3'')-Ib, ClpL, erm(B), erm(F), lnu(B), lsa(A), lsa(E), mdf(A), mph(A), msr(C), qacE, sitABCD, sul1, sul2, tet(L), tet(M), tet(O/32/O), tet(Q)*, tet(X), VanC1XY	23	29
S1-IND-02 (Pre-enriched SMS)	1	blaCTX-M-15, blaDHA-1, blaTEM-1B, blaACI-1, aac(3)-IIa, aadA5, ant(6)-Ia, dfrA17, erm(B)*, qnrB4, sul2, tet(B), tet(W)	13	blacfxA6, aac(6')-II, aac(6')-IId, aph(3'')-Ib, aph(6)-Id, cat, catS, cfr(C), ClpL, erm(F)*, mdf(A), mef(A), mph(A), msr(C)*, qacE, sitABCD, sul1*, tet(32)*, tet(40), tet(44), tet(M), tet(O)*, tet(O/32/O), tet(O/W), tet(O/W)-2, tet(Q)*, tet(W/32/O), tet(X)	28	41
S1-IND-02 (Pre-enriched SMS)	0.8	blaCTX-M-15, blaDHA-1, blaTEM-1B, blaACI-1, aac(3)-IIa, aadA5, dfrA17, erm(B)*, qnrB4, sul1, sul2, tet(B), tet(W)	13	blacfxA6, aac(6')-II, aac(6')-IId, ant(6)-Ia, aph(3'')-Ib, aph(6)-Id, cat, ClpL, erm(F)*, mdf(A), mef(A), mph(A), msr(C)*, qacE, sitABCD, tet(32)*, tet(40), tet(44), tet(M), tet(O)*, tet(O/32/O), tet(O/W), tet(O/W)-2, tet(Q)*, tet(W/32/O), tet(X)	26	39
S1-IND-02 (Pre-enriched SMS)	0.6	blaCTX-M-15, blaDHA-1, blaTEM-1B, blaACI-1, aac(3)-IIa, aadA5, dfrA17, erm(B), qnrB4, sul2, tet(B), tet(W)	12	blacfxA6, aac(6')-II, ant(6)-Ia, aph(3'')-Ib, aph(6)-Id, cat, ClpL, erm(F)*, mdf(A), mef(A), mph(A), msr(C)*, qacE, sitABCD, sul1*, tet(32)*, tet(40), tet(44), tet(M), tet(O)*, tet(O/32/O), tet(O/W), tet(O/W)-2, tet(Q)*, tet(W/32/O), tet(X)	26	38
S1-IND-02 (Pre-enriched SMS)	0.4	blaDHA-1, blaTEM-1B, blaACI-1, aac(3)-IIa, dfrA17, erm(B)*, qnrB4, sul2, tet(B), tet(W)	10	blaCTX-M-208, blacfxA6, aac(6')-II, aac(6')-IId, aadA5, ant(6)-Ia, aph(3'')-Ib, aph(6)-Id, cat, ClpL, erm(F)*, mdf(A), mef(A), mph(A), msr(C)*, qacE, sitABCD, sul1, tet(32), tet(40), tet(M), tet(O)*, tet(O/W), tet(O/W)-2, tet(Q)*, tet(X)	26	36
S1-IND-02 (Pre-enriched SMS)	0.2	aac(3)-IIa, aadA5, erm(B), tet(W)	4	blaCTX-M-139, blaDHA-1, blaTEM-1B, blaACI-1, blacfxA6, aac(6')-II, ant(6)-Ia, aph(3'')-Ib, aph(6)-Id, cat, ClpL, dfrA17, erm(F)*, mdf(A), mef(A), mph(A), msr(C), qacE, qnrB4, sitABCD, sul1, sul2, tet(32), tet(40), tet(B), tet(M), tet(O), tet(O/32/O), tet(O/W), tet(O/W)-2, tet(Q)*, tet(X)	32	36
S1-IND-02 (Pre-enriched SMS)	0.1	dfrA17	1	blaCTX-M-117, blaDHA-1, blaACI-1, blacfxA6, aac(3)-IIa, aadA5, aph(6)-Id, ClpL, erm(B), erm(F), mdf(A), mef(A), mph(A), msr(C), qacE, qnrB4, sitABCD, sul1, sul2, tet(40), tet(B), tet(O), tet(O/W), tet(O/W)-2, tet(Q)*, tet(W), tet(X)	27	28
S1-SRL-01 (Pre-enriched SMS)	1	blaDHA-1, blacfxA3, ant(6)-Ia, erm(B)*, mph(A), qnrB4, tet(40), tet(B)	8	blaACI-1, blaOXA-347, blacfxA6, cat*, cfr(B)*, cfr(C), ClpL, erm(F), erm(G), lnu(C), mdf(A), msr(D), qacE, sitABCD, sul1, sul2, tet(32)*, tet(O)*, tet(O/32/O), tet(Q)*, tet(W)*, tet(X)	22	30
S1-SRL-01 (Pre-enriched SMS)	0.8	blaDHA-1, blacfxA3, ant(6)-Ia, erm(B), mph(A), qnrB4, tet(B)	7	blaACI-1, blaOXA-347, blacfxA6, cat*, cfr(C), ClpL, erm(F), erm(G), lnu(C), mdf(A), msr(D), qacE, sitABCD, sul1, sul2, tet(32)*, tet(40), tet(O)*, tet(O/32/O), tet(Q)*, tet(W)*, tet(X)	22	29
S1-SRL-01 (Pre-enriched SMS)	0.6	blaDHA-1, blacfxA3, ant(6)-Ia, erm(B), mph(A), qnrB4, tet(40), tet(B)	8	blaACI-1, blaOXA-347, blacfxA6, cat*, cfr(C), ClpL, erm(F), erm(G), lnu(C), mdf(A), qacE, sitABCD, sul1, tet(32), tet(O), tet(O/32/O), tet(Q)*, tet(W), tet(X)	19	27
S1-SRL-01 (Pre-enriched SMS)	0.4	blaDHA-1, blacfxA3, ant(6)-Ia, erm(B), mph(A), qnrB4, tet(B)	7	blaACI-1, blaOXA-347, blacfxA6, cat*, cfr(C), ClpL, erm(F), erm(G), lnu(C), mdf(A), msr(D), qacE, sitABCD, sul1, tet(32), tet(40), tet(O/32/O), tet(Q)*, tet(W), tet(X)	20	27
S1-SRL-01 (Pre-enriched SMS)	0.2	blaDHA-1, blacfxA3, erm(B), mph(A), qnrB4, tet(B)	6	blaACI-1, blaOXA-347, blacfxA6, ant(6)-Ia, erm(F), lnu(C), mdf(A), qacE, sitABCD, sul1, tet(40), tet(O/32/O), tet(Q)*, tet(W)	14	20
S1-SRL-01 (Pre-enriched SMS)	0.1	blaDHA-1, mph(A), qnrB4, tet(B)	4	blaACI-1, blaOXA-347, blacfxA, blacfxA6, ant(6)-Ia, cfr(C), erm(B), erm(F), lnu(C), mdf(A), qacE, sul1, tet(O/32/O), tet(Q), tet(W)	15	19
S1-THA-01 (Pre-enriched SMS)	1	blaCTX-M-14, blaTEM-1B, blacfxA4, aadA1, ant(2'')-Ia, ant(6)-Ia*, aph(3')-Ia, aph(3'')-Ib, aph(3')-III, aph(6)-Id*, dfrA14, dfrA36, dfrA8, erm(F), sul2*, tet(32)*, tet(B), tet(W)*	18	blaOXA-347, blacfxA6, blacepA-44, aac(3)-IId, aac(6')-aph(2''), aac(6')-II, aph(2'')-If, cat, catP, cfr(C), ClpL, erm(B), erm(G), floR, lnu(C), mdf(A), mef(A), msr(C), qacE, sitABCD, sul1, tet(40)*, tet(A), tet(G), tet(M), tet(O)*, tet(O/32/O), tet(Q)*, tet(W/32/O), tet(X)*	30	48
S1-THA-01 (Pre-enriched SMS)	0.8	blaCTX-M-14, blaTEM-1B, blacfxA4, aadA1, ant(6)-Ia*, aph(3')-Ia, aph(3'')-Ib, aph(3')-III, aph(6)-Id, dfrA14, dfrA36, dfrA8, erm(F), sul2*, tet(32)*, tet(A), tet(B), tet(Q)*, tet(W)*	19	blaOXA-347, blacepA-44, blacfxA6, aac(3)-IId, aac(6')-aph(2''), aac(6')-II, ant(2'')-Ia, aph(2'')-If, cat, catP, cfr(C), ClpL, erm(B), erm(G), floR, lnu(C), mdf(A), mef(A), msr(C), sitABCD, sul1, tet(40)*, tet(G), tet(M), tet(O)*, tet(W/32/O), tet(X)	27	46
S1-THA-01 (Pre-enriched SMS)	0.6	blaCTX-M-14, blaTEM-1B, blacfxA4, ant(6)-Ia, aph(3')-Ia, aph(3'')-Ib, aph(3')-III, aph(6)-Id*, dfrA14, dfrA8, erm(F), sul2*, tet(32)*, tet(B), tet(W)*	15	blaOXA-347, blacfxA6, aac(3)-IId, aac(6')-II, ant(2'')-Ia, ant(3'')-Ia, cfr(C), ClpL, dfrA36, erm(B), erm(G), floR, lnu(C), mdf(A), mef(A), msr(C), qacE, sitABCD, sul1, tet(40)*, tet(A), tet(G), tet(M), tet(O)*, tet(O/32/O), tet(Q)*, tet(W/32/O), tet(X)	28	43
S1-THA-01 (Pre-enriched SMS)	0.4	blaCTX-M-14, blaTEM-1B, blacfxA4, ant(6)-Ia, aph(3')-Ia, aph(3'')-Ib, aph(3')-III, aph(6)-Id*, dfrA36, dfrA8, erm(F), sul2*, tet(32)*, tet(B), tet(W)*	15	blacfxA6, aac(3)-IId, aac(6')-aph(2''), aac(6')-II, aadA1, ant(2'')-Ia, aph(2'')-If, ClpL, dfrA14, erm(B), erm(G), floR, lnu(C), mdf(A), mef(A), msr(C), sitABCD, sul1, tet(40), tet(A), tet(G), tet(M), tet(O), tet(O/32/O), tet(Q)*, tet(W/32/O), tet(X)	27	42
S1-THA-01 (Pre-enriched SMS)	0.2	blaCTX-M-14, blaTEM-1B, blacfxA4, ant(6)-Ia, aph(3')-Ia, aph(3'')-Ib, aph(6)-Id, dfrA8, erm(F), sul2, tet(32)*, tet(B)	12	blacfxA6, aac(3)-IId, aac(6')-II, aadA1, aph(3')-IIIa, ClpL, dfrA36, erm(B), erm(G), floR, lnu(C), mdf(A), msr(C), sitABCD, tet(40), tet(A), tet(M), tet(O), tet(Q)*, tet(W), tet(W/32/O), tet(X)	22	34
S1-THA-01 (Pre-enriched SMS)	0.1	blaCTX-M-14, blaTEM-1B, blacfxA4, ant(6)-Ia, aph(3'')-Ib, aph(6)-Id, dfrA8, erm(F), sul2, tet(A), tet(B), tet(W)	12	blacfxA6, aac(3)-IId, aac(6')-II, aadA24, aph(3')-Ia, aph(3')-IIIa, ClpL, dfrA14, erm(B), floR, lnu(C), mdf(A), msr(C), sitABCD, sul1, tet(32), tet(40), tet(Q)*, tet(X)	19	31
S1-ESP-02 (Pre-enriched SMS)	1	blaCTX-M-15, blaOXA-1, aac(3)-IIa, aac(6')-aph(2''), aac(6')-Ib-cr*, ant(6)-Ia, aph(3'')-Ib, aph(3')-III, aph(6)-Id, dfrA17, erm(F), sul2*, tet(B), tet(Q)*, tet(W)*	15	blacfxA5, catB3, catS, cfr(C), erm(B), lnu(C), mdf(A), sitABCD, tet(40), tet(M), tet(O)*, tet(O/32/O), tet(X)	13	28
S1-ESP-02 (Pre-enriched SMS)	0.8	blaCTX-M-15, blaOXA-1, aac(3)-IIa, aac(6')-aph(2''), aac(6')-Ib-cr*, ant(6)-Ia, aph(3'')-Ib, aph(3')-III, aph(6)-Id, dfrA17, erm(F), sul2*, tet(B), tet(Q)*, tet(W)*	15	blacfxA5, catB3, catS, cfr(C), erm(B), mdf(A), sitABCD, tet(40), tet(O)*, tet(O/32/O), tet(X)	11	26
S1-ESP-02 (Pre-enriched SMS)	0.6	blaCTX-M-15, blaOXA-1, aac(3)-IIa, aac(6')-aph(2''), aac(6')-Ib-cr*, aph(3'')-Ib, aph(6)-Id, dfrA17, erm(F), sul2*, tet(B), tet(Q)*, tet(W)*	13	blacfxA5, ant(6)-Ia, aph(3')-III, catB3, catS, cfr(C), erm(B), mdf(A), sitABCD, tet(40), tet(O)*, tet(O/32/O), tet(X)	13	26
S1-ESP-02 (Pre-enriched SMS)	0.4	blaCTX-M-15, blaOXA-1, aac(3)-IIa, aac(6')-aph(2''), aac(6')-Ib-cr*, ant(6)-Ia, aph(3'')-Ib, aph(6)-Id, dfrA17, erm(F), sul2*, tet(B), tet(Q)*, tet(W)	14	blacfxA5, aph(3')-III, catB3, erm(B), mdf(A), sitABCD, tet(40), tet(O)*, tet(O/32/O), tet(W), tet(X)	11	25
S1-ESP-02 (Pre-enriched SMS)	0.2	blaCTX-M-15, blaOXA-1, aac(3)-IIa, aac(6')-Ib-cr*, ant(6)-Ia, aph(3'')-Ib, aph(6)-Id, dfrA17, erm(F), sul2, tet(B), tet(Q)*, tet(W)	13	blacfxA5, aac(6')-aph(2''), aph(3')-III, catB3, catS, erm(B), mdf(A), sitABCD, tet(40), tet(O)*, tet(O/32/O), tet(X)	12	25
S1-ESP-02 (Pre-enriched SMS)	0.1	blaCTX-M-15, blaOXA-1, aac(3)-IIa, aph(3'')-Ib, aph(6)-Id, dfrA17, sul2, tet(B), tet(Q)*, tet(W)	10	blacfxA5, aac(6')-aph(2''), aac(6')-Ib-cr*, aph(3')-III, catB3, erm(B), erm(F), mdf(A), sitABCD, tet(40), tet(O/32/O), tet(X)	12	22
Note. A gene followed by an asterisk (*) was asigned when more than two alleles were identified and therefore only the one with best coverage or identity was considered.
a Perfect matches are gene hits with 100% coverage and 100% identity to the ResFinder nucleotide database.
b Partial matches are gene hits with ≥60% coverage and ≥60% identity to the ResFinder nucleotide database.
